# Supplementary material for: Natural variation in CHELATASE SUBUNIT I-A increases grain weight and enhances wheat yield
Source: Plant Cell. 2025 Aug 30;37(9):koaf212. doi: 10.1093/plcell/koaf212 (PMC12419692; doi:10.1093/plcell/koaf212)
Supplement: koaf212_Supplementary_Data [file koaf212_supplementary_data.zip]

Archive with 17 entries (17 files):
- Supplemental material-PDF.pdf
- TPC-2025-0116R1 peer review report.pdf
- Supplementary File S1.txt
- Supplementary File S2.txt
- Supplementary Data Set 1.xlsx
- Supplementary Data Set 2.xlsx
- Supplementary Data Set 3.xlsx
- Supplementary Data Set 4.xlsx
- Supplementary Data Set 5.xlsx
- Supplementary Data Set 6.xlsx
- Supplementary Data Set 7.xlsx
- Supplementary Data Set 8.xlsx
- Supplementary Data Set 9.xlsx
- Supplementary Table S1.xlsx
- Supplementary Table S2.xlsx
- Supplementary Table S3.xlsx
- Supplementary Table S4.xlsx
