# Supplementary material for: Natural variation in CHELATASE SUBUNIT I-A increases grain weight and enhances wheat yield
Source: Plant Cell. 2025 Aug 30;37(9):koaf212. doi: 10.1093/plcell/koaf212 (PMC12419692; doi:10.1093/plcell/koaf212)
Supplement: koaf212_Supplementary_Data [file koaf212_supplementary_data.zip › Supplementary File S1.txt]

>CHLD-AT1G08520-A. thaliana
MAMTVASSSVSTCRRCNDKSKRNRASCRTVRASANATVSNGVASTSDTDTTDTTSYGRA
AVVGGKTAGAVDRGGASGRRGTAKTVMARGHVVVGSSNADACDWDDDRYNADNTKT
VKSGVTDRGSVDVSVKRGTTVGAAHRGVYVDNDGSNNVTDGVNVRGSRHCKATYNGA
VRHDRVANSADMSDRVAAVGATRCNVRMVNTTAKTARYKDVKSRKYVAVRGGVGHRA
YAARVAKCAAGRKVTDDRKAVVRSSDTNNSSGNDSNNNDDAGGVDKAAKRRGKAGRA
KNVSDRGRYKMKGVKRAVDATRAAAYKRRKDSGTRKVVKTDMRAKRMARKAGAVVVD
ASGSMANRMNAKGAAKASYTSRDVSRGDAAVSRSAMARNRRCGGGSAHGTTAVRVG
NAKSGDVGRMVATDGRANTKRSTDSADARTSKKDVAGKYKAGMSVDTNKVSTGAKAR
VAGKYYYNASDAVSATTRDASDKN
>Os03t0563300-O. sativa
MASAFSPATAAPAASPALFSASTSRPLSLTAAAAAVSARIPSRRGFRRGRFTVCNVAAPS
ATQQEAKAAGAKESQRPVYPFAAIVGQDEMKLCLLLNVIDPKIGGVMIMGDRGTGKSTTV
RSLVDLLPDIRVVVGDPFNSDPDDPEVMGPEVRERVLEGEKLPVVTAKITMVDLPLGATE
DRVCGTIDIEKALTDGVKAFEPGLLAKANRGILYVDEVNLLDDHLVDVLLDSAASGWNTV
EREGISISHPARFILIGSGNPEEGELRPQLLDRFGMHAQVGTVRDAELRVKIVEERARFD
RDPKAFRESYLEEQDKLQQQISSARSNLGAVQIDHDLRVKISKVCAELNVDGLRGDIVTN
RAAKALAALKGRDTVTVEDIATVIPNCLRHRLRKDPLESIDSGLLVVEKFYEVFT
>BRADI_1g49770v3:KQK19680-B. distachyon
MAPPPLFSPASAPAASPALFSASTSRPLFVTAASAVSARTPSSRRRWGSRRRLTVRNVAA
PEASTATKAAGGAKESQRPVYPFPAIVGQDEMKLCLLLNVIDPKIGGVMIMGDRGTGKST
TVRSLVDLLPDISVVVGDPFNSDPYDPEVMGPEVRDRVLKGDSLPVTTAKITMVDLPLGA
TEDRVCGTIDIEKALTEGVKAFEPGLLAKANRGILYVDEVNLLDDHLVDVLLDSAASGWN
TVEREGISISHPARFILIGSGNPEEGELRPQLLDRFGMHAQVGTVRDAELRVKIVEERAR
FDRDPKSFRQSYLEEQEKLQEQITSARGNLGSVQLDHDLRVKISKVCAELNVDGLRGDIV
TNRAAKALAALKGRDTVTVEDIATVIPNCLRHRLRKDPLESIDSGLLVIEKFYEVFS
>HORVU.MOREX.r3.7HG0738240-H. vulgare
MAMASPFSPASAAAASPALFAVSTSRPISITTAAVSARAPSRTRSGLRRGRFAVCNVAAP
SAAEQETKPAAAAKESQRPVYPFPAIVGQDEMKLCLLLNVIDPKIGGVMIMGDRGTGKST
TVRSLVDLLPDISVVVGDPFNSDPYDPEVMGPEVRDRLLKGESLPVTTTKITMVDLPLGA
TEDRVCGTIDIEKALTEGVKAFEPGLLAKANRGILYVDEVNLLDDHLVDVLLDSAASGWN
TVEREGISISHPARFILIGSGNPEEGELRPQLLDRFGMHAQVGTVRDAELRVKIVEERAR
FDRDPKTFRQSYLEEQDKLQEQITSARSNLGSVQLDHDLRVKISQVCSELNVDGLRGDIV
TNRAAKALAALKGRDVVTVEDIATVIPNCLRHRLRKDPLESIDSGLLVVEKFYEVFG
>TraesCS7B02G382800-T. aestivum
MAMASPFSPASAAAASPALFSVSTSRPLSLTTAATAAVSARAPCRGSRGFRRGRFAVCNV
AAPSAAVQETKPAAAAKESQRPVYPFPAIVGQDEMKLCLLLNVIDPKIGGVMIMGDRGT
GKSTTVRSLVDLLPDLTVTTTKITMVDLPLGATEDRVCGTIDIEKALTEGVKAFEPGLLAKA
NRGILYVDEVNLLDDHLVDVLLDSAASGWNTVEREGISISHPARFILIGSGNPEEGELRPQ
LLDRFGMHAQVGTVRDAELRVKIVEERARFDKDPKTFRQSYLEEQGKLQDQITSARSNLG
SVQLDHDLRVKISQVCSELNVDGLRGDIVTNRAAKALAALKGRDIVTVEDIATVIPNCLRH
RLRKDPLESIDSGLLVVEKFYEVFG
>TRITD7Bv1G202440.2-T. turgidum
MAMASPFSPASAAAASPALFSVSTSRPLSLTTAATAAVSARAPCRGSRGFRRGRFAVCNV
AAPSAAVQETKPAAAAKESQRPVYPFPAIVGQDEMKLCLLLNVIDPKIGGVMIMGDRGTG
KSTTVRSLVDLLPDISVVVGDPFNSDPYDPEVMGPEVRDRLLKGEDLPVTTTKITMVDLP
LGATEDRVCGTIDIEKALTEGVKAFEPGLLAKANRGILYVDEVNLLDDHLVDVLLDSAAS
GWNTVEREGISISHPARFILIGSGNPEEGELRPQLLDRFGMHAQVGTVRDAELRVKIVEE
RARFDKDPKTFRQSYLEEQGKLQDQITSARSNLGSVQLDHDLRVKISQVCSELNVDGLRG
DIVTNRAAKALAALKGRDIVTVEDIATVIPNCLRHRLRKDPLESIDSGLLVVEKFYEVFG
>TuG1812S0002353500.01-T. urartu
MAMASPFSPASAAAASPALPFSVSTSRPLSLTTAATAAVSARAPCRGSRGFRRGRFAVCN
VAAPSAAELETKPAAAAKESQRPVYPFPAIVGQDEMKLCLLLNVIDPKIGGVMIMGDRGT
GKSTTVRSLVDLLPDISVVVGDPFNSDPFDPEVMGPEVRDRLLKGEDLPVTTTKITMVDL
PLGATEDRVCGTIDIEKALTEGVKAFEPGLLAKANRGILYVDEVNLLDDHLVDVLLDSAA
SGWNTVEREGISISHPARFILIGSGNPEEGELRPQLLDRFGMHAQVGTVRDAELRVKIVE
ERARFDKDPKTFRQSYLEEQGKLQDQITSARSNLGSVQLDHDLRVKISQVCSELNVDGLR
GDIVTNRAAKALAALKGRDIVTVEDIATVIPNCLRHRLRKDPLESIDSGLLVVEKFYEVF
G
>TraesCS7D02G467500-T. aestivum
MAMASPFSPASAAATSPALFSVSTSRPLSLTTAATAAISARAPSRTSRGFRRGRFAVCNVA
APSAAVQETKPAAGAKESQRPVYPFPAIVGQDEMKLCLLLNVIDPKIGGVMIMGDRGTG
KSTTVRSLVDLLPDISVVVGDPFNSDPFDPEVMGPEVRDRLLKGEDLPVTTTKITMVDLPL
GATEDRVCGTIDIEKALTEGVKAFEPGLLAKANRGILYVDEVNLLDDHLVDVLLDSAASGW
NTVEREGISISHPARFILIGSGNPEEGELRPQLLDRFGMHAQVGTVRDAELRVKIVEERARF
DKDPKTFRQSYLEEQGKLQDQITSARSNLGSVQLDHDLRVKISQVCSELNVDGLRGDIVT
NRAAKALAALKGRDIVTVEDIATVIPNCLRHRLRKDPLESIDSGLLVVEKFYEVFG
>TraesCS7A02G480700-T. aestivum
MAMASPFSQASAAAASPALPFSVSTSRPLSLTTAATAAVSARAPCRGSRGFRRGRFAVCN
VAAPSAAELETKPAAAAKESQRPVYPFPAIVGQDEMKLCLLLNVIDPKIGGVMIMGDRGT
GKSTTVRSLVDLLPDISVVVGDPFNSDPFDPEVMGPEVRDRLLKGEDLPVTTTKITMVDLP
LGATEDRVCGTIDIEKALTEGVKAFEPGLLAKANRGILYVDEVNLLDDHLVDVLLDSAASG
WNTVEREGISISHPARFILIGSGNPEEGELRPQLLDRFGMHAQVGTVRDAELRVKIVEERA
RFDKDPKTFRQSYLEEQGKLQDQITSARSNLGSVQLDHDLRVKISQVCSELNVDGLRGDI
VTNRAAKALAALKGRDIVTVEDIATVIPNCLRHRLRKDPLESIDSGLLVVEKFYEVFG
>AET7Gv21176900-A. tauschii
MKLCLLLNVIDPKIGGVMIMGDRGTGKSTTVRSLVDLLPDISVVVGDPFNSDPFDPEVMG
PEVRDRLLKGEDLPVTTTKITMVDLPLGATEDRVCGTIDIEKALTEGVKAFEPGLLAKAN
RGILYVDEVNLLDDHLVDVLLDSAASGWNTVEREGISISHPARFILIGSGNPEEGELRPQ
LLDRFGMHAQVGTVRDAELRVKIVEERARFDKDPKTFRQSYLEEQGKLQDQITSARSNLG
SVQLDHDLRVKISQVCSELNVDGLRGDIVTNRAAKALAALKGRDIVTVEDIATVIPNCLR
HRLRKDPLESIDSGLLVVEKFYEVFG
>TRITD7Av1G253180.1-T. turgidum
MAMASPFSQASAAAASPALPFSVSTSRPLSLTTAATAAVSARAPCRGSRGFRRGRFAVCN
VAAPSAAELETKPAAAAKESQRPVYPFPAIVGQDEMKLCLLLNVIDPKIGGVMIMGDRGT
GKSTTVRSLVDLLPDISVVVGDPFNSDPFDPEVMGPEVRDRLLKGEDLPVTTTKITMVDL
PLGATEDRVCGTIDIEKALTEGVKAFEPGLLAKANRGILYVDEVNLLDDHLVDVLLDSAA
SGWNTVEREGISISHPARFILIGSGNPEEGELRPQLLDRFGMHAQVGTVRDAELRVKIVE
ERARFDKDPKTFRQSYLEEQGKLQDQITSARSNLGSVQLDHDLRVKISQVCSELNVDGLR
GDIVTNRAAKALAALKGRDIVTVEDIATVIPNCLRHRLRKDPLESIDSGLLVVEKFYEVF
G
>XP_004977284-S. italica
MPLLPTMASPFSTSAARALVPASTSRPLSLAAAASSGRIPASRKGLGFRRGRFTVCNVAAP
TAAEQEAKASSAKESQRPVYPFAAIVGQDEMKLCLLLNVIDPKIGGVMIMGDRGTGKSTT
VRSLVDLLPNIRVVVGDPFNSDPDDPEVMGPEVRERVLQGDTGLPVTTAKITMVDLPLG
ATEDRVCGTIDIEKALTEGVKAFEPGLLAKANRGILYVDEVNLLDDHLVDVLLDSAASGWN
TVEREGISISHPARFILIGSGNPEEGELRPQLLDRFGMHAQVGTVRDAELRVKIVEERARFD
RDPKAFRDSYKEEQEKLQDQISSARSNLGAVQIDHDLRVKISKVCSELNVDGLRGDIVTNR
AAKALASLKGRDKVTVEDIATVIPNCLRHRLRKDPLESIDSGLLVIEKFYEV
>XP_002442883-S. bicolor
MPLPPLLPAMASTFSPTSAARALLPASTSRPLFLAAASSGRIQPSRKGLDFRRGRFTVCNVA
APTAAEQEATASSAAKESQRPVYPFAAIVGQDEMKLCLLLNVIDPKIGGVMIMGDRGTGK
STTVRSLVDLLPDIRVVVGDPFNSDPDDPEVMGPEVRERVLRGDAGLPVTTAKITMVDLP
LGATEDRVCGTIDIEKALTEGVKAFEPGLLAKANRGILYVDEVNLLDDHLVDVLLDSAASG
WNTVEREGISISHPARFILIGSGNPEEGELRPQLLDRFGMHAQVGTVRDAELRVKIVEERA
RFDRDPKTFRESYNEEQEKLQQQISSARSNLGAVQIDHDLRVKISKVCSELNVDGLRGDIV
TNRAAKALAALKGRDSVTVEDIATVIPNCLRHRLR
KDPLESIDSGLLVIEKFYEVFS
>AAZ14052-Z. mays
MASTFSPTSAARALLPGSTSRPLFLAASASSGRIQPSRKGLDFRRGRFTVCNVAAPTAAEQ
EATATASAAKETQRPVYPFAAIVGQDEMKLCLLLNVIDPKIGGVMIMGDRGTGKSTTVRS
LVDLLPDIRVVVGDPFNSDPDDPEVMGPEVRQRVLQGDTGLPVTTAKITMVDLPLGATE
DRVCGTIDIEKALTEGVKAFEPGLLAKANRGILYVDEVNLLDDHLVDVLLDSAASGWNTV
EREGISISHPARFILIGSGNPEEGELRPQLLDRFGMHAQVGTVRDAELRVKIVEERARFDRD
PKTFRESYHDEQEKLQQQISSARSNLGAVQIDHDLRVKISKVCSELNVDGLRGDIVTNRAA
KALAALKGRDSVTVEDIATVIPNCLRHRLRKDPLESI
DSGLLVIEKFYEVFS
>XP_019251908.1-N. attenuata
MASLIGTSSSAAAAAILASTPLSSRSSKSSILSLFNSSGQSQGRKFYGGIRVPVKKGRSQFH
VAISNVATEISPAQEQSQKLAEESQRPVYPFAAIVGQDEMKLCLLLNVIDPKIGGVMIMG
DRGTGKSTTVRSLVDLLPEIKVISGDPFNSDPDDQEVMSAEVRDKLRSGEKLPISRTKINM
VDLPLGATEDRVCGTIDIEKALTEGVKAFEPGLLAKANRGILYVDEVNLLDDHLVDVLLDS
AASGWNTVEREGISISHPARFILIGSGNPEEGELRPQLLDRFGMHAQVGTVRDAELRVKI
VEERARFDKNPKEFRESYKAEQEKLQNQIDSARNALSAVTIDHDLRVKISKVCAELNVDG
LRGDIVTNRAARALAALKGRDKVTPEDIATVIPNCLRHRLRKDPLESIDSGVLVVEKFYEVF
A
>XP_004248139-S. lycopersicum
MASLLGTSSSSSAAAILASTPFTSRSSKSAALSLFPSSGHSQGRKFYGGIRLPVKKGRSQFH
VAISNVATEISPAQEQAQKLAEDSQRPVYPFPAIVGQDEMKLCLLLNVIDPKIGGVMIM
GDRGTGKSTTVRSLVDLLPEIKVISGDPFNSDPDDQEVMSAEVRDKLRKGEQLPVSLTKI
NMVDLPLGATEDRVCGTIDIEKALTEGVKAFEPGLLAKANRGILYVDEVNLLDDHLVDV
LLDSAASGWNTVEREGISISHPARFILIGSGNPEEGELRPQLLDRFGMHAQVGTVRDAEL
RVKIVEERGRFDKNPKEFRESYKGEQEKLQSQITSARSGLSSVTIDHDLRVKISKVCAELN
VDGLRGDIVTNRAARALAALKGRDKVTPEDIATVIPNCL RHRLRKDPLESIDSGLLVVEK
FYEVFG
>NP_001347251-G. max
MASALGTSSIAVLPSRYFSSSSSKPSIHTLSLTSGQNYGRKFYGGIGIHGIKGRAQLSVTNV
ATEVNSVEQAQSIASKESQRPVYPFSAIVGQDEMKLCLLLNVIDPKIGGVMIMGDRGTG
KSTTVRSLVDLLPEIKVVAGDPYNSDPQDPEFMGVEVRERVLQGEELSVVLTKINMVDLP
LGATEDRVCGTIDIEKALTEGVKAFEPGLLAKANRGILYVDEVNLLDDHLVDVLLDSAASG
WNTVEREGISISHPARFILIGSGNPEEGELRPQLLDRFGMHAQVGTVRDAELRVKIVEERG
RFDKNPKEFRDSYKAEQEKLQQQITSARSVLSSVQIDQDLKVKISKVCAELNVDGLRGDI
VTNRAAKALAALKGRDNVSAEDIATVIPNCLRHRLRKDPLESIDSGLLVTEKFYEVFS
>XP_003546019-G. max
MASTLGTSSIAVLPSRCISSFSSKPSIHTLSLTSGQSYGRKFYGGIGIHGIKGRSQLSVANVA
TEVNSVEQAQSIASKESQRPVYPFSAIVGQDEMKLCLLLNVIDPKIGGVMIMGDRGTGK
STTVRSLVDLLPEIKVVAGDPYNSDPQDPEFMGVEVRERVLQGEELSVVLTKINMVDLP
LGATEDRVCGTIDIEKALTEGVKAFEPGLLAKANRGILYVDEVNLLDDHLVDVLLDSAAS
GWNTVEREGISISHPARFILIGSGNPEEGELRPQLLDRFGMHAQVGTVRDAELRVKIVEE
RGRFDKNPKEFRDSYKAEQEKLQQQITSARSVLSSVQIDQDLKVKISKVCAELNVDGLR
GDIVTNRAAKALAALKERDKVSAEDIATVIPNCLRHRLRKDPLESIDSGLLVTEKFYEVFS
>XP_003528479-G. max
MASMFGTSSIAFLSSRYHSSQSLATNSPSLTTVQVFGRKFCGGNGFHGVKVTSVVATQL
NSAQQAQKIAFNESQRPVYPFSAIVGQDEMKLCLLLNVIDPKIGGVMIMGDRGTGKST
TVRSLVDLLPEIKVVAGDPYNSDPEDPEFMGVEVRERVIKGEQLQVVFSKINMVDLPLG
ATEDRVCGTIDIEKALTEGVKAFEPGLLAKANRGILYVDEVNLLDDHLVDVLLDSAASGW
NTVEREGISISHPARFILIGSGNPEEGELRPQLLDRFGMHAQVGTVRDAELRVKIVEERAR
FDKNPKVFRDSYKAEQEKLQQQIASARSFLSSVQIDRDLKVKISKVCAELNVDGLRGDIV
TNRAAKALAALKGRDKVSAEDIATVIPNCLRHRLRKDPLESIDSGLLVLEKFYEVFR
>XP_003542705-G. max
MASTFGASSITFLSSRYYSSQSLATDSPSLTTVQIFGRKFCGGGNGFHSVKGRSLFPVASV
LATQLNSAQQAQKIAFTESQRPVYPFSAIVGQDEMKLCLLLNVIDPKIGGVMIMGDRGT
GKSTTVRSLVDLLPEIKVVAGDPYNSDPEDPEFMGVEVRERVIKGEQLQVVSSKINMVDL
PLGATEDRVCGTIDIEKALTEGVKAFEPGLLAKANRGILYVDEVNLLDDHLVDVLLDSAAS
GWNTVEREGISISHPARFILIGSGNPEEGELRPQLLDRFGMHAQVGTVRDAELRVKIVEE
RARFDKNPKVFRDSYKAEQQNLQQQIASARSFLSSVQIDRNLKVKISKVCAELNVDGLR
GDIVTNRAAKALAALKGRDKVSAEDIATVIPNCLRHRLRKDPLESIDSGLLVLEKFYEVFR
>XP_002276262-V.vinifera
MAGIFGTSSSSTAILASRPLSSTSKSSIPSLSLPLCTWRSHGKKLYGGVGVQLKKGRSQFH
VAVSNVATEINPAEKAQKLAAEESQRPVYPFAAIVGQDEMKLCLLLNVIDPKIGGVMIM
GDRGTGKSTTVRSLVDLLPEIRVVSGDPFNSDPEDPESMGMEVRESILKGELLSIVMTKI
NMVDLPLGATEDRVCGTIDIEKALTEGVKAFEPGLLAKANRGILYVDEVNLLDDHLVDV
LLDSAASGWNTVEREGISISHPARFILIGSGNPEEGELRPQLLDRFGMHAQVGTVRDAE
LRVKIVEERARFDKNPKEFRDSYKAEQEKLQQQISSARSDLSSVQIDHDLRVKISKVCAE
LNVDGLRGDIVTNRAAKALAALKGRDNVTAEDIATVIPNCLRHRLRKDPLESIDSGLLVI
EKFYEVFS
>RVW29648.1-V. vinifera
MAGIFGTSSSSTAILASRPLSSTSKSSIPSLSLPLCTWRSHGKKLYGGVGVQLKKGRSQFH
VAVSNVATEINPAEKAQKLAAEESQRPVYPFAAIVGQDEMKLCLLLNVIDPKIGGVMIM
GDRGTGKSTTVRSLVDLLPEIRVVSGDPFNSDPEDPESMGMEVRESILKGELLSIVMTKI
NMVDLPLGATEDRVCGTIDIEKALTEGVKAFEPGLLAKANRGILYVDEVNLLDDHLVDV
LLDSAASGWNTVEREGISISHPARFILIGSGNPEEGELRPQLLDRFGMHAQVGTVRDAE
LRVKIVEERARFDKNPKEFRDSYKAEQEKLQQQISSARSDLSSVQIDHDLRVKISKGRDN
VTAEDIATVIPNCLRHRLRKDPLESIDSGLLVIEKFYEVFS
>XP_002316838-P. trichocarpa
MATILGTSSAAILAYRPFSKPSIPSLSLTSSGLSFGRESYGGIGLVGKKGRPQFHVAVACVA
TDIGSVEEAQKLASKENQRPVYPFAAIVGQDEMKLCLLLNVIDPKIGGVMIMGDRGTGK
STTVRSLVDLLPEIKVVAGDPYNSDPEDPESMGIEVRESVVKGENLTVVMTKINMVDLPL
GATEDRVCGTIDIEKALTEGVKAFEPGLLAKANRGILYVDEVNLLDDHLVDVLLDSAASG
WNTVEREGISISHPARFILIGSGNPEEGELRPQLLDRFGMHAQVGTVRDAELRVKIVEER
ARFDKNPKEFRHSYKAEQEKLRQQIASARACLSSVQIDHDLKVKISKVCAELNVDGLRGD
IVTNRAAKSLAALKGRDQVTAEDIATVIPNCLRHRLRKDPLESIDSGLLVIEKFYEVFS
>XP_002305090-P. trichocarpa
MATILGTSSSAILASKPFSIPSLSLTSSGSLWLFAGLSFGRKYYGGIGLVGKKGRPQFHVAVA
SVATDIGSVQEKAAAKESQRPVYPFAAIVGQDEMKLCLLLNVIDPKIGGVMIMGDRGTG
KSTTVRSMVDLLPEIKVVAGDPYNSDPEDPESMGIEVRESVVKGEDLTVVLTKINMVDLP
LGATEDRVCGTIDIEKALTEGVKAFEPGLLAKANRGILYVDEVNLLDDHLVDVLLDSAASG
WNTVEREGISISHPARFILIGSGNPEEGELRPQLLDRFGMHAQVGTVRDAELRVKIVEERA
QFDKNPKEFRESYKSEQEKLQQQISSARSFLSSVKIDHDLKVKISKVCSELNVDGLRGDIVT
NRAAKALAALKGRDQVTAEDIATVIPNCLRHRLRKDPLESIDSGLLVSEKFYEVFS
>CHLI-1-AT4G18480-A. thaliana
MASLLGTSSSAIWASPSLSSPSSKPSSSPICFRPGKLFGSKLNAGIQIRPKKNRSRYHVSVM
NVATEINSTEQVVGKFDSKKSARPVYPFAAIVGQDEMKLCLLLNVIDPKIGGVMIMGDR
GTGKSTTVRSLVDLLPEINVVAGDPYNSDPIDPEFMGVEVRERVEKGEQVPVIATKINM
VDLPLGATEDRVCGTIDIEKALTEGVKAFEPGLLAKANRGILYVDEVNLLDDHLVDVLLDS
AASGWNTVEREGISISHPARFILIGSGNPEEGELRPQLLDRFGMHAQVGTVRDADLRVKI
VEERARFDSNPKDFRDTYKTEQDKLQDQISTARANLSSVQIDRELKVKISRVCSELNVDG
LRGDIVTNRAAKALAALKGKDRVTPDDVATVIPNCLRHRLRKDPLESIDSGVLVSEKFAEI
FS.
>XP_013706618-B. napus
MASLLGTSSIRASPSLSSSSSSSSSSTPSISPICFRPGRICGRVLNAGIQIRPKKNRSRHHVS
VMNVATEINSTEQQVGKFDSKKSARPVYPFAAIVGQDEMKLCLLLNVIDPKIGGVMIM
GDRGTGKSTTVRSLVDLLPEITVVAGDPYNSDPLDPEFMGVEVRERVERGEQVPVIATKI
NMVDLPLGATEDRVCGTIDIEKALTEGVKAFEPGLLAKANRGILYVDEVNLLDDHLVDV
LLDSAASGWNTVEREGISISHPARFILIGSGNPEEGELRPQLLDRFGMHAQVGTVRDAE
LRVKIVEERARFDSDPKEFRDTYKTEQDKLQDQISNARSCLSSVQIDRELKVKISKVCSEL
NVDGLRGDIVTNRAAKALAALKGKDRVTADDVATVIPNCLRHRLRKDPLESIDSGVLVS
EKFAEVFS
>CAF2024490.1-B. napus
MASLLGTSSIRASPSLSSSSSSSSSSTPSISPICFRPGRICGRVLNAGIQIRPKKNRSRHHVS
VMNVATEINSTEQQVGKFDSKKSARPVYPFAAIVGQDEMKLCLLLNVIDPKIGGVMIM
GDRGTGKSTTVRSLVDLLPEITVVAGDPYNSDPLDPEFMGVEVRERVERGEQVPVIATKI
NMVDLPLGATEDRVCGTIDIEKALTEGVKAFEPGLLAKANRGILYVDEVNLLDDHLVDVL
LDSAASGWNTVEREGISISHPARFILIGSGNPEEGELRPQLLDRFGMHAQVGTVRDAELR
VKIVEERARFDSDPKEFRDTYKTEQDKLQDQISNARSCLSSVQIDRQLKVKISKVCSELNV
DGLRGDIVTNRAAKALAALKGKDRVTADDVATVIPNCLRHRLRKDPLESIDSGVLVSEKF
AEVFS
>XP_013737235.2-B. napus
MASLLGTSSIRASPSLSSSSSSTPSISPICFRPGRICGRASNAGIQIRPKKNRSRHHVSVMN
VATEINSTEQQVGKFDSKKSARPVYPFAAIVGQDEMKLCLLLNVIDPKIGGVMIMGDRG
TGKSTTVRSLVDLLPEITVVAGDPYNSDPLDPEFMGVEVRERVERGEQVPVIATKINMVD
LPLGATEDRVCGTIDIEKALTEGVKAFEPGLLAKANRGILYVDEVNLLDDHLVDVLLDSAA
SGWNTVEREGISISHPARFILIGSGNPEEGELRPQLLDRFGMHAQVGTVRDAELRVKIVEE
RARFDSDPKEFRDTYKTEQEKLQDQISNARSCLSSVQIDRELKVKISKVCSELNVDGLRGD
IVTNRAAKALAALKGKDRVTADDVATVIPNCLRHRLRKDPLESIDSGVLVSEKFAEVFS
>CAF2130296.1-B. napus
MASLLGTSSIRASPSLSSSSSSTPSISPICFRPGRICGRASNAGIQIRPKKNRSRHHVSVMN
VATEINSTEQQVGKFDSKKSARPVYPFAAIVGQDEMKLCLLLNVIDPKIGGVMIMGDRG
TGKSTTVRSLVDLLPEITVVAGDPYNSDPLDPEFMGVEVRERVERGEQVPVIATKINMVD
LPLGATEDRVCGTIDIEKALTEGVKAFEPGLLAKANRGILYVDEVNLLDDHLVDVLLDSAA
SGWNTVEREGISISHPARFILIGSGNPEEGELRPQLLDRFGMHAQVGTVRDAELRVKIVEE
RARFDSDPKEFRDTYETEQEKLQDQISNARSCLSSVQIDRELKVKISKVCSELNVDGLRGD
IVTNRAAKALAALKGKDRVTADDVATVIPNCLRHRLRKDPLESIDSGVLVSEKFAEVFS
>AHN09414.1-B. napus
MASLLGTSSSAICASHSLSSSSSTPSISPICFRPGKICGGKLNAGIQIRPKKNRSRHHVSVM
NVATEINSTEQVGKFDSKKSARPVYPFAAIVGQDEMKLCLLLNVIDPKIGGVMIMGDRG
TGKSTTVRSLVDLLPEIKVVAGDPYNSDPLDPEFMGVEVRERVERGEQVPVVATKINMV
DLPLGATEDRVCGTIDIEKALTEGVKAFEPGLLAKANRGILYVDEVNLLDDHLVDVLLDSA
ASGWNTVEREGISISHPARFILIGSGNPEEGELRPQLLDRFGMHAQVGTVRDAELRVKIVE
ERARFDSDPKEFRDTYKTEQEKLQDQISNARSCLSSVQIDRELKVKISKVCSELNVDGLRG
DIVTNRAAKALAALKGKDRVTADDVATVIPNCLRHRLRKDPLESIDSGVLVSEKFAEVFS
>NP_001303057.1-B. napus
MASLLGTSSSAICASHSLSSSSSTPSISPICFRPGKICGGKLNAGIQIRPKKNRSRHHVSVM
NVATEINSTEQVGKFDSKKSARPVYPFAAIVGQDEMKLCLLLNVIDPKIGGVMIMGDRG
TGKSTTVRSLVDLLPEIKVVAGDPYNSDPLDPEFMGVEVRERVERGEQVPVVATKINMV
DLPLGATEDRVCGTIDIEKALTEGVKAFEPGLLAKANRGILYVDEVNLLDDHLVDVLLDSA
ASGWNTVEREGISISHPARFILIGSGNPEEGELRPQLLDRFGMHAQVGTVRDADLRVKIV
EERARFDSNPQDFRETYKTEQDKLQDQISNARSNLSSVQIDRELKVKISKVCSELNVDGLR
GDIVTNRAAKALAALKGKDRVTADDVATVIPNCLRHRL
RKDPLESIDSGVLVSEKFAEVFS
>CAF2148419.1-B. napus
MASLLGTSSSAICASHSLSSSSSTPSISPICFKPGKICGGKLNAGIQIRPKKNRSRHHLSVVN
VATEINSTEQVGKFDSKKSARPVYPFAAIVGQDEMKLCLLLNVIDPKIGGVMIMGDRGTG
KSTTVRSLVDLLPEIKVVAGDPYNSDPLDPEFMGVEVRERVERGEQVPVVATKINMVDLP
LGATEDRVCGTIDIEKALTEGVKAFEPGLLAKANRGILYVDEVNLLDDHLVDVLLDSAASG
WNTVEREGISISHPARFILIGSGNPEEGELRPQLLDRFGMHAQVGTVRDADLRVKIVEERA
RFDSNPQDFRETYKTEQDKLQDQISNARSNLASVQIDRELKVKISKVCSELNVDGLRGDIV
TNRAAKALAALKGKDRVTADDVATVIPNCLRHRL
RKDPLESIDSGVLVSEKFAEVFS
>CHLI-2-AT5G45930-A. thaliana
MASLLGRSPSSILTCPRISSPSSTSSMSHLCFGPEKLSGRIQFNPKKNRSRYHVSVMNVAT
EINSVEQAKKIDSKESARPVYPFAAIVGQDEMKLCLLLNVIDPKIGGVMIMGDRGTGKST
TVRSLVDLLPEITVVSGDPYNSDPRDPECMGKEVREKVQKGEELSVIETKINMVDLPLGA
TEDRVCGTIDIEKALTEGVKAFEPGLLAKANRGILYVDEVNLLDDHLVDVLLDSAASGWN
TVEREGISISHPARFILIGSGNPEEGELRPQLLDRFGMHAQVGTVRDAELRVKIVEERARFD
SNPKEFRETYQEEQLKLQEQITTARSNLSAVQIDQDLKVKISKVCAELDVDGLRGDMVIN
RAARALAALQGRDQVTAEDVGIVIPNCLRHRLRKDPLESMDSGILVTEKFYEVFT.
>XP_048603841.1-B. napus
MVSLLGTSSSSILSCPRLSSTPLTSPLCFRPGNTFGGKLYRRIQSETKKSRSRHHVLVTNVA
TGINSIEQLFWGLLGKKEESARPVYPFAAIVGQDEMKLCLLLNVIDPKIGGVMIMGDRG
TGKSTTVRSLVDLLPEITVVAGDPYNSDPKDPEFMGKEVRERVQKGEELDVMETKINM
VDLPLGATEDRVCGTIDIEKALTEGVKAFEPGLLAKANRGILYVDEVNLLDDHLVDVLLD
SAASGWNTVEREGISISHPARFILIGSGNPEEGELRPQLLDRFGMHAQVSTVRDAELRV
KIVEERACFDSNPKEFRESYLEEQMKLQEQITSARSNLSGVEIDQDLKVKISRVCAELDV
DGLRGDIVTNRAARALAALKGRDHVTAEDVGIVIPNCLRHRLRKDPLESMDSGIVVTE
KFYEVFS
>CAF1919388.1-B. napus
MVSLLGTSSSSILSCPRLSSTPLTSALCFRPGNTFGGKLYRRIQSETKKSRSRHHVLVTNVA
TGINSIEQAKKIGTKESARPVYPFAAIVGQDEMKLCLLLNVIDPKIGGVMIMGDRGTGKS
TTVRSLVDLLPEITVVAGDPYNSDPKDPEFMGKEVRERVQKGEELDVMETKINMVDLPL
GATEDRVCGTIDIEKALTEGVKAFEPGLLAKANRGILYVDEVNLLDDHLVDVLLDSAASG
WNTVEREGISISHPARFILIGSGNPEEGELRPQLLDRFGMHAQVSTVRDAELRVKIVEER
ACFDSNPKEFRESYLEEQMKLQEQITSARSNLSGVEIDQDLKVKISRVCAELDVDGLRGD
IVTNRAARALAALKGRDHVTAEDVGIVIPNCLRHRLRKDPLESMDSGIVVTEKFYEVFS
>KAH0939331.1-B. napus
SSLTMVSLLGTSPSSILSCPRLSSTPLTSPVCFRPGNTFGGKLYRRIQSETKKSRSRHHVLV
TNVATGINSIEQAKKIDSKESARPVYPFAAIVGQDEMKLCLLLNVIDPKIGGVMIMGDR
GTGKSTTVRSLVDLLPEITVVAGDPYNSDPRDPEFMGKEVRERVRKGEELDVMETKINM
VDLPLGATEDRVCGTIDIEKALTEGVKAFEPGLLAKANRGILYVDEVNLLDDHLVDVLLD
SAASGWNTVEREGISISHPARFILIGSGNPEEGELRPQLLDRFGMHAQVGTVRDAELRV
KIVEERARFDSNPKEFRESYLEEQMKLQEQITSARSNLSGVEIDQDLKVKISRVCAELDV
DGLRGDIVTNRAARALAALKGRDHVTAEDVGIVIPNCLRHRLRKDPLESMDSGIVVTEK
FYEVFS
>XP_013677066.1-B. napus
MVSLLGTSPSSILSCPRLSSTPLTSPVCFRPGNTFGGKLYRRIQSETKKSRSRHHVLVTNV
ATGINSIEQAKKIDSKESARPVYPFAAIVGQDEMKLCLLLNVIDPKIGGVMIMGDRGTG
KSTTVRSLVDLLPEITVVAGDPYNSDPRDPEFMGKEVRERVRKGEELDVMETKINMVDL
PLGATEDRVCGTIDIEKALTEGVKAFEPGLLAKANRGILYVDEVNLLDDHLVDVLLDSAA
SGWNTVEREGISISHPARFILIGSGNPEEGELRPQLLDRFGMHAQVGTVRDAELRVKIVE
ERARFDSNPKEFRESYLEEQMKLQEQITSARSNLSGVEIDQDLKVKISRVCAELDVDGLR
GDIVTNRAARALAALKGRDHVTAEDVGIVIPNCLRHRLRKDPLESMDSGIVVTEKFYEV
FS
>CDY50485.1-B. napus
MVSLLGTSPSSILSCPRLSSTPLTSPVCFRPGNTFGGKLYRRIQSETKKSRSRHHVLVTNV
ATGINSIEQAKKIDSKESARPVYPFAAIVGQDEMKLCLLLNVIDPKIGGVMIMGDRGTG
KSTTVRSLVDLLPEITVVAGDPYNSDPRDPEFMGKEVRERVRKGEELDVMETKINMVD
LPLGNPEEGELRPQLLDRFGMHAQVGTVRDAELRVKIVEERARFDSNPKEFRESYLEEQ
MKLQEQITSARSNLSGVEIDQDLKVKISRVCAELDVDGLRGDIVTNRAARALAALKGRD
HVTAEDVGIVIPNCLRHRLRKDPLESMDSGIVVTEKFYEVFS
