# Supplementary material for: Natural variation in CHELATASE SUBUNIT I-A increases grain weight and enhances wheat yield
Source: Plant Cell. 2025 Aug 30;37(9):koaf212. doi: 10.1093/plcell/koaf212 (PMC12419692; doi:10.1093/plcell/koaf212)
Supplement: koaf212_Supplementary_Data [file koaf212_supplementary_data.zip › Supplementary File S2.txt]

>CHLD-AT1G08520-A. thaliana
---------MAMTVASSS------VSTCRRCNDK--------------------------
----SKRNRASC----RTVRASANATVSNGVASTSDTDTTDTTSYGRAAVVGGKTAGAV-
---------DRGGASGRRGTAKTVMARGHVVVGSSNADACDWDDDRYNADNTKTVKSGVT
DRGSV-----DVSVKR------GTTVGAAHRGVYVDNDGSNNVTDGVNVRGSRHCKATYN
GAVRHDRVANSADMSDRVAAVGATRCNVRMVNTTAKTARYKDVKSRKYVAVRGGVGHRAY
AARVAKCAAGRKVTDDRKAVVRSSDT---NNSSGNDSNNN------DDAGGVDKAAKRRG
KAGRAKNVSDRGRYKMKGVKRAVDATRAAAYKRRKDSGTRKVVKTDMRAKRMARKAGAVV
VDASGSMANRMNAKGAAKASYTSRDVSRGDAAVSRSAMARNRRCGGGSAHGTTAVRVGNA
KSGDVGRMVATDGRANTKRSTDSADARTSKKDVAGKYKAGMSVDTNKVSTGAKARVAGKY
YYNASDAVSATTRDASDKN
>Os03t0563300-O. sativa
---------MASAFSPATAAPAASPA---LFS-----ASTSRPLSLTAAA-AA---VSAR
IP--SRRGFRRGRFTVCNVAAPSA-TQQEAK--AAGAKESQRPVYPFAAIVGQDEMKLCL
LLNVIDPKIGGVMIMGDRGTGKSTTVRSLVDLL---PDIRVVVGDPFNSDPDDPEVMGPE
VRERVLEGE-KLPVVTAKITMVDLPLGATEDRVCGTIDIEKALTDGVKAFEPGLLAKANR
GILYVDEVNLLD---DHL------------------------------V-----------
DVLLDSAASGWNTV-EREGISISHPARFILIGSGNPEEGELRPQLLDRFGMHAQVGTVRD
AELRVKIVEERARFDRDPKA------FRESYLEEQDKLQQ-----QISSAR--SNLGAVQ
IDHD------LRVKISKVCAELNVDGLRGDIVTNRAAKALAALKGR------DTV-----
TVEDIATVIPNCLRH------------RLRKDPLESIDSG-------------LLVVEKF
YEVFT--------------
>BRADI_1g49770v3:KQK19680-B. distachyon
-------MAPPPLFSPASAPAASPAL----FS-----ASTSRPLFVTAA--SA---VSAR
TPSSRRRWGSRRRLTVRNVAAPEA-S-TATKA-AGGAKESQRPVYPFPAIVGQDEMKLCL
LLNVIDPKIGGVMIMGDRGTGKSTTVRSLVDLL---PDISVVVGDPFNSDPYDPEVMGPE
VRDRVLKGD-SLPVTTAKITMVDLPLGATEDRVCGTIDIEKALTEGVKAFEPGLLAKANR
GILYVDEVNLLD---DHL------------------------------V-----------
DVLLDSAASGWNTV-EREGISISHPARFILIGSGNPEEGELRPQLLDRFGMHAQVGTVRD
AELRVKIVEERARFDRDPKS------FRQSYLEEQEKLQE-----QITSAR--GNLGSVQ
LDHD------LRVKISKVCAELNVDGLRGDIVTNRAAKALAALKGR------DTV-----
TVEDIATVIPNCLRH------------RLRKDPLESIDSG-------------LLVIEKF
YEVFS--------------
>HORVU.MOREX.r3.7HG0738240-H. vulgare
-------MAMASPFSPASAAAASPAL----FA-----VSTSRPISITT---AA---VSAR
APSRTRSGLRRGRFAVCNVAAPSA-AEQETKP-AAAAKESQRPVYPFPAIVGQDEMKLCL
LLNVIDPKIGGVMIMGDRGTGKSTTVRSLVDLL---PDISVVVGDPFNSDPYDPEVMGPE
VRDRLLKGE-SLPVTTTKITMVDLPLGATEDRVCGTIDIEKALTEGVKAFEPGLLAKANR
GILYVDEVNLLD---DHL------------------------------V-----------
DVLLDSAASGWNTV-EREGISISHPARFILIGSGNPEEGELRPQLLDRFGMHAQVGTVRD
AELRVKIVEERARFDRDPKT------FRQSYLEEQDKLQE-----QITSAR--SNLGSVQ
LDHD------LRVKISQVCSELNVDGLRGDIVTNRAAKALAALKGR------DVV-----
TVEDIATVIPNCLRH------------RLRKDPLESIDSG-------------LLVVEKF
YEVFG--------------
>TraesCS7B02G382800-T. aestivum
-------MAMASPFSPASAAAASPAL----FS-----VSTSRPLSLTTAATAA---VSAR
APCRGSRGFRRGRFAVCNVAAPSA-AVQETKP-AAAAKESQRPVYPFPAIVGQDEMKLCL
LLNVIDPKIGGVMIMGDRGTGKSTTVRSLVDLL---PDLT--------------------
-------------VTTTKITMVDLPLGATEDRVCGTIDIEKALTEGVKAFEPGLLAKANR
GILYVDEVNLLD---DHL------------------------------V-----------
DVLLDSAASGWNTV-EREGISISHPARFILIGSGNPEEGELRPQLLDRFGMHAQVGTVRD
AELRVKIVEERARFDKDPKT------FRQSYLEEQGKLQD-----QITSAR--SNLGSVQ
LDHD------LRVKISQVCSELNVDGLRGDIVTNRAAKALAALKGR------DIV-----
TVEDIATVIPNCLRH------------RLRKDPLESIDSG-------------LLVVEKF
YEVFG--------------
>TRITD7Bv1G202440.2-T. turgidum
-------MAMASPFSPASAAAASPAL----FS-----VSTSRPLSLTTAATAA---VSAR
APCRGSRGFRRGRFAVCNVAAPSA-AVQETKP-AAAAKESQRPVYPFPAIVGQDEMKLCL
LLNVIDPKIGGVMIMGDRGTGKSTTVRSLVDLL---PDISVVVGDPFNSDPYDPEVMGPE
VRDRLLKGE-DLPVTTTKITMVDLPLGATEDRVCGTIDIEKALTEGVKAFEPGLLAKANR
GILYVDEVNLLD---DHL------------------------------V-----------
DVLLDSAASGWNTV-EREGISISHPARFILIGSGNPEEGELRPQLLDRFGMHAQVGTVRD
AELRVKIVEERARFDKDPKT------FRQSYLEEQGKLQD-----QITSAR--SNLGSVQ
LDHD------LRVKISQVCSELNVDGLRGDIVTNRAAKALAALKGR------DIV-----
TVEDIATVIPNCLRH------------RLRKDPLESIDSG-------------LLVVEKF
YEVFG--------------
>TuG1812S0002353500.01-T. urartu
-------MAMASPFSPASAAAASPAL---PFS-----VSTSRPLSLTTAATAA---VSAR
APCRGSRGFRRGRFAVCNVAAPSA-AELETKP-AAAAKESQRPVYPFPAIVGQDEMKLCL
LLNVIDPKIGGVMIMGDRGTGKSTTVRSLVDLL---PDISVVVGDPFNSDPFDPEVMGPE
VRDRLLKGE-DLPVTTTKITMVDLPLGATEDRVCGTIDIEKALTEGVKAFEPGLLAKANR
GILYVDEVNLLD---DHL------------------------------V-----------
DVLLDSAASGWNTV-EREGISISHPARFILIGSGNPEEGELRPQLLDRFGMHAQVGTVRD
AELRVKIVEERARFDKDPKT------FRQSYLEEQGKLQD-----QITSAR--SNLGSVQ
LDHD------LRVKISQVCSELNVDGLRGDIVTNRAAKALAALKGR------DIV-----
TVEDIATVIPNCLRH------------RLRKDPLESIDSG-------------LLVVEKF
YEVFG--------------
>TraesCS7D02G467500-T. aestivum
-------MAMASPFSPASAAATSPAL----FS-----VSTSRPLSLTTAATAA---ISAR
APSRTSRGFRRGRFAVCNVAAPSA-AVQETKP-AAGAKESQRPVYPFPAIVGQDEMKLCL
LLNVIDPKIGGVMIMGDRGTGKSTTVRSLVDLL---PDISVVVGDPFNSDPFDPEVMGPE
VRDRLLKGE-DLPVTTTKITMVDLPLGATEDRVCGTIDIEKALTEGVKAFEPGLLAKANR
GILYVDEVNLLD---DHL------------------------------V-----------
DVLLDSAASGWNTV-EREGISISHPARFILIGSGNPEEGELRPQLLDRFGMHAQVGTVRD
AELRVKIVEERARFDKDPKT------FRQSYLEEQGKLQD-----QITSAR--SNLGSVQ
LDHD------LRVKISQVCSELNVDGLRGDIVTNRAAKALAALKGR------DIV-----
TVEDIATVIPNCLRH------------RLRKDPLESIDSG-------------LLVVEKF
YEVFG--------------
>TraesCS7A02G480700-T. aestivum
-------MAMASPFSQASAAAASPAL---PFS-----VSTSRPLSLTTAATAA---VSAR
APCRGSRGFRRGRFAVCNVAAPSA-AELETKP-AAAAKESQRPVYPFPAIVGQDEMKLCL
LLNVIDPKIGGVMIMGDRGTGKSTTVRSLVDLL---PDISVVVGDPFNSDPFDPEVMGPE
VRDRLLKGE-DLPVTTTKITMVDLPLGATEDRVCGTIDIEKALTEGVKAFEPGLLAKANR
GILYVDEVNLLD---DHL------------------------------V-----------
DVLLDSAASGWNTV-EREGISISHPARFILIGSGNPEEGELRPQLLDRFGMHAQVGTVRD
AELRVKIVEERARFDKDPKT------FRQSYLEEQGKLQD-----QITSAR--SNLGSVQ
LDHD------LRVKISQVCSELNVDGLRGDIVTNRAAKALAALKGR------DIV-----
TVEDIATVIPNCLRH------------RLRKDPLESIDSG-------------LLVVEKF
YEVFG--------------
>AET7Gv21176900-A. tauschii
------------------------------------------------------------
-------------------------------------------------------MKLCL
LLNVIDPKIGGVMIMGDRGTGKSTTVRSLVDLL---PDISVVVGDPFNSDPFDPEVMGPE
VRDRLLKGE-DLPVTTTKITMVDLPLGATEDRVCGTIDIEKALTEGVKAFEPGLLAKANR
GILYVDEVNLLD---DHL------------------------------V-----------
DVLLDSAASGWNTV-EREGISISHPARFILIGSGNPEEGELRPQLLDRFGMHAQVGTVRD
AELRVKIVEERARFDKDPKT------FRQSYLEEQGKLQD-----QITSAR--SNLGSVQ
LDHD------LRVKISQVCSELNVDGLRGDIVTNRAAKALAALKGR------DIV-----
TVEDIATVIPNCLRH------------RLRKDPLESIDSG-------------LLVVEKF
YEVFG--------------
>TRITD7Av1G253180.1-T. turgidum
-------MAMASPFSQASAAAASPAL---PFS-----VSTSRPLSLTTAATAA---VSAR
APCRGSRGFRRGRFAVCNVAAPSA-AELETKP-AAAAKESQRPVYPFPAIVGQDEMKLCL
LLNVIDPKIGGVMIMGDRGTGKSTTVRSLVDLL---PDISVVVGDPFNSDPFDPEVMGPE
VRDRLLKGE-DLPVTTTKITMVDLPLGATEDRVCGTIDIEKALTEGVKAFEPGLLAKANR
GILYVDEVNLLD---DHL------------------------------V-----------
DVLLDSAASGWNTV-EREGISISHPARFILIGSGNPEEGELRPQLLDRFGMHAQVGTVRD
AELRVKIVEERARFDKDPKT------FRQSYLEEQGKLQD-----QITSAR--SNLGSVQ
LDHD------LRVKISQVCSELNVDGLRGDIVTNRAAKALAALKGR------DIV-----
TVEDIATVIPNCLRH------------RLRKDPLESIDSG-------------LLVVEKF
YEVFG--------------
>XP_004977284-S. italica
---MPLLPTMASPFS-TSAAR----A---LVP-----ASTSRPLSLAAAASS-----GRI
PASRKGLGFRRGRFTVCNVAAPTA-AEQEAKA--SSAKESQRPVYPFAAIVGQDEMKLCL
LLNVIDPKIGGVMIMGDRGTGKSTTVRSLVDLL---PNIRVVVGDPFNSDPDDPEVMGPE
VRERVLQGDTGLPVTTAKITMVDLPLGATEDRVCGTIDIEKALTEGVKAFEPGLLAKANR
GILYVDEVNLLD---DHL------------------------------V-----------
DVLLDSAASGWNTV-EREGISISHPARFILIGSGNPEEGELRPQLLDRFGMHAQVGTVRD
AELRVKIVEERARFDRDPKA------FRDSYKEEQEKLQD-----QISSAR--SNLGAVQ
IDHD------LRVKISKVCSELNVDGLRGDIVTNRAAKALASLKGR------DKV-----
TVEDIATVIPNCLRH------------RLRKDPLESIDSG-------------LLVIEKF
YEV----------------
>XP_002442883-S. bicolor
MPLPPLLPAMASTFSPTSAAR----A---LLP-----ASTSRPLFLAA-ASS-----GRI
QPSRKGLDFRRGRFTVCNVAAPTA-AEQEATAS-SAAKESQRPVYPFAAIVGQDEMKLCL
LLNVIDPKIGGVMIMGDRGTGKSTTVRSLVDLL---PDIRVVVGDPFNSDPDDPEVMGPE
VRERVLRGDAGLPVTTAKITMVDLPLGATEDRVCGTIDIEKALTEGVKAFEPGLLAKANR
GILYVDEVNLLD---DHL------------------------------V-----------
DVLLDSAASGWNTV-EREGISISHPARFILIGSGNPEEGELRPQLLDRFGMHAQVGTVRD
AELRVKIVEERARFDRDPKT------FRESYNEEQEKLQQ-----QISSAR--SNLGAVQ
IDHD------LRVKISKVCSELNVDGLRGDIVTNRAAKALAALKGR------DSV-----
TVEDIATVIPNCLRH------------RLRKDPLESIDSG-------------LLVIEKF
YEVFS--------------
>AAZ14052-Z. mays
---------MASTFSPTSAAR----A---LLP-----GSTSRPLFLAASASS-----GRI
QPSRKGLDFRRGRFTVCNVAAPTA-AEQEATATASAAKETQRPVYPFAAIVGQDEMKLCL
LLNVIDPKIGGVMIMGDRGTGKSTTVRSLVDLL---PDIRVVVGDPFNSDPDDPEVMGPE
VRQRVLQGDTGLPVTTAKITMVDLPLGATEDRVCGTIDIEKALTEGVKAFEPGLLAKANR
GILYVDEVNLLD---DHL------------------------------V-----------
DVLLDSAASGWNTV-EREGISISHPARFILIGSGNPEEGELRPQLLDRFGMHAQVGTVRD
AELRVKIVEERARFDRDPKT------FRESYHDEQEKLQQ-----QISSAR--SNLGAVQ
IDHD------LRVKISKVCSELNVDGLRGDIVTNRAAKALAALKGR------DSV-----
TVEDIATVIPNCLRH------------RLRKDPLESIDSG-------------LLVIEKF
YEVFS--------------
>XP_019251908.1-N. attenuata
---------MASLIGTSSSAAAAAILASTPLSSRSS-KSSILSLFNSSGQSQGRKFYGG-
IRVPVKKGRSQFHVAISNVATEISPAQEQSQ---KLAEESQRPVYPFAAIVGQDEMKLCL
LLNVIDPKIGGVMIMGDRGTGKSTTVRSLVDLL---PEIKVISGDPFNSDPDDQEVMSAE
VRDKLRSGE-KLPISRTKINMVDLPLGATEDRVCGTIDIEKALTEGVKAFEPGLLAKANR
GILYVDEVNLLD---DHL------------------------------V-----------
DVLLDSAASGWNTV-EREGISISHPARFILIGSGNPEEGELRPQLLDRFGMHAQVGTVRD
AELRVKIVEERARFDKNPKE------FRESYKAEQEKLQN-----QIDSAR--NALSAVT
IDHD------LRVKISKVCAELNVDGLRGDIVTNRAARALAALKGR------DKV-----
TPEDIATVIPNCLRH------------RLRKDPLESIDSG-------------VLVVEKF
YEVFA--------------
>XP_004248139-S. lycopersicum
---------MASLLGTSSSSSAAAILASTPFTSRSS-KSAALSLFPSSGHSQGRKFYGG-
IRLPVKKGRSQFHVAISNVATEISPAQEQAQ---KLAEDSQRPVYPFPAIVGQDEMKLCL
LLNVIDPKIGGVMIMGDRGTGKSTTVRSLVDLL---PEIKVISGDPFNSDPDDQEVMSAE
VRDKLRKGE-QLPVSLTKINMVDLPLGATEDRVCGTIDIEKALTEGVKAFEPGLLAKANR
GILYVDEVNLLD---DHL------------------------------V-----------
DVLLDSAASGWNTV-EREGISISHPARFILIGSGNPEEGELRPQLLDRFGMHAQVGTVRD
AELRVKIVEERGRFDKNPKE------FRESYKGEQEKLQS-----QITSAR--SGLSSVT
IDHD------LRVKISKVCAELNVDGLRGDIVTNRAARALAALKGR------DKV-----
TPEDIATVIPNCLRH------------RLRKDPLESIDSG-------------LLVVEKF
YEVFG--------------
>NP_001347251-G. max
---------MASALGTS--S--IAVLPSRYFSSSSS-KPSIHTLSLTSGQNYGRKFYGG-
IGIHGIKGRAQLSVT-N-VATEVNSVEQAQS---IASKESQRPVYPFSAIVGQDEMKLCL
LLNVIDPKIGGVMIMGDRGTGKSTTVRSLVDLL---PEIKVVAGDPYNSDPQDPEFMGVE
VRERVLQGE-ELSVVLTKINMVDLPLGATEDRVCGTIDIEKALTEGVKAFEPGLLAKANR
GILYVDEVNLLD---DHL------------------------------V-----------
DVLLDSAASGWNTV-EREGISISHPARFILIGSGNPEEGELRPQLLDRFGMHAQVGTVRD
AELRVKIVEERGRFDKNPKE------FRDSYKAEQEKLQQ-----QITSAR--SVLSSVQ
IDQD------LKVKISKVCAELNVDGLRGDIVTNRAAKALAALKGR------DNV-----
SAEDIATVIPNCLRH------------RLRKDPLESIDSG-------------LLVTEKF
YEVFS--------------
>XP_003546019-G. max
---------MASTLGTS--S--IAVLPSRCISSFSS-KPSIHTLSLTSGQSYGRKFYGG-
IGIHGIKGRSQLSVA-N-VATEVNSVEQAQS---IASKESQRPVYPFSAIVGQDEMKLCL
LLNVIDPKIGGVMIMGDRGTGKSTTVRSLVDLL---PEIKVVAGDPYNSDPQDPEFMGVE
VRERVLQGE-ELSVVLTKINMVDLPLGATEDRVCGTIDIEKALTEGVKAFEPGLLAKANR
GILYVDEVNLLD---DHL------------------------------V-----------
DVLLDSAASGWNTV-EREGISISHPARFILIGSGNPEEGELRPQLLDRFGMHAQVGTVRD
AELRVKIVEERGRFDKNPKE------FRDSYKAEQEKLQQ-----QITSAR--SVLSSVQ
IDQD------LKVKISKVCAELNVDGLRGDIVTNRAAKALAALKER------DKV-----
SAEDIATVIPNCLRH------------RLRKDPLESIDSG-------------LLVTEKF
YEVFS--------------
>XP_003528479-G. max
---------MASMFGTS--S--IAFLSSRYHSSQSL-AT--NSPSLTTVQVFGRKFCGG-
NGFHGVK------VT-SVVATQLNSAQQAQK---IAFNESQRPVYPFSAIVGQDEMKLCL
LLNVIDPKIGGVMIMGDRGTGKSTTVRSLVDLL---PEIKVVAGDPYNSDPEDPEFMGVE
VRERVIKGE-QLQVVFSKINMVDLPLGATEDRVCGTIDIEKALTEGVKAFEPGLLAKANR
GILYVDEVNLLD---DHL------------------------------V-----------
DVLLDSAASGWNTV-EREGISISHPARFILIGSGNPEEGELRPQLLDRFGMHAQVGTVRD
AELRVKIVEERARFDKNPKV------FRDSYKAEQEKLQQ-----QIASAR--SFLSSVQ
IDRD------LKVKISKVCAELNVDGLRGDIVTNRAAKALAALKGR------DKV-----
SAEDIATVIPNCLRH------------RLRKDPLESIDSG-------------LLVLEKF
YEVFR--------------
>XP_003542705-G. max
---------MASTFGAS--S--ITFLSSRYYSSQSL-AT--DSPSLTTVQIFGRKFCGGG
NGFHSVKGRSLFPVA-SVLATQLNSAQQAQK---IAFTESQRPVYPFSAIVGQDEMKLCL
LLNVIDPKIGGVMIMGDRGTGKSTTVRSLVDLL---PEIKVVAGDPYNSDPEDPEFMGVE
VRERVIKGE-QLQVVSSKINMVDLPLGATEDRVCGTIDIEKALTEGVKAFEPGLLAKANR
GILYVDEVNLLD---DHL------------------------------V-----------
DVLLDSAASGWNTV-EREGISISHPARFILIGSGNPEEGELRPQLLDRFGMHAQVGTVRD
AELRVKIVEERARFDKNPKV------FRDSYKAEQQNLQQ-----QIASAR--SFLSSVQ
IDRN------LKVKISKVCAELNVDGLRGDIVTNRAAKALAALKGR------DKV-----
SAEDIATVIPNCLRH------------RLRKDPLESIDSG-------------LLVLEKF
YEVFR--------------
>XP_002276262-V.vinifera
---------MAGIFGTSSSS--TAILASRPLSSTSKSSIPSLSLPLCTWRSHGKKLYGG-
VGVQLKKGRSQFHVAVSNVATEINPAEKAQK---LAAEESQRPVYPFAAIVGQDEMKLCL
LLNVIDPKIGGVMIMGDRGTGKSTTVRSLVDLL---PEIRVVSGDPFNSDPEDPESMGME
VRESILKGE-LLSIVMTKINMVDLPLGATEDRVCGTIDIEKALTEGVKAFEPGLLAKANR
GILYVDEVNLLD---DHL------------------------------V-----------
DVLLDSAASGWNTV-EREGISISHPARFILIGSGNPEEGELRPQLLDRFGMHAQVGTVRD
AELRVKIVEERARFDKNPKE------FRDSYKAEQEKLQQ-----QISSAR--SDLSSVQ
IDHD------LRVKISKVCAELNVDGLRGDIVTNRAAKALAALKGR------DNV-----
TAEDIATVIPNCLRH------------RLRKDPLESIDSG-------------LLVIEKF
YEVFS--------------
>RVW29648.1-V. vinifera
---------MAGIFGTSSSS--TAILASRPLSSTSKSSIPSLSLPLCTWRSHGKKLYGG-
VGVQLKKGRSQFHVAVSNVATEINPAEKAQK---LAAEESQRPVYPFAAIVGQDEMKLCL
LLNVIDPKIGGVMIMGDRGTGKSTTVRSLVDLL---PEIRVVSGDPFNSDPEDPESMGME
VRESILKGE-LLSIVMTKINMVDLPLGATEDRVCGTIDIEKALTEGVKAFEPGLLAKANR
GILYVDEVNLLD---DHL------------------------------V-----------
DVLLDSAASGWNTV-EREGISISHPARFILIGSGNPEEGELRPQLLDRFGMHAQVGTVRD
AELRVKIVEERARFDKNPKE------FRDSYKAEQEKLQQ-----QISSAR--SDLSSVQ
IDHD------LRVKIS---------------------------KGR------DNV-----
TAEDIATVIPNCLRH------------RLRKDPLESIDSG-------------LLVIEKF
YEVFS--------------
>XP_002316838-P. trichocarpa
---------MATILGTS--S--AAILAYRPFSKPSIPSLS----LTSSGLSFGRESYGG-
IGLVGKKGRPQFHVAVACVATDIGSVEEAQK---LASKENQRPVYPFAAIVGQDEMKLCL
LLNVIDPKIGGVMIMGDRGTGKSTTVRSLVDLL---PEIKVVAGDPYNSDPEDPESMGIE
VRESVVKGE-NLTVVMTKINMVDLPLGATEDRVCGTIDIEKALTEGVKAFEPGLLAKANR
GILYVDEVNLLD---DHL------------------------------V-----------
DVLLDSAASGWNTV-EREGISISHPARFILIGSGNPEEGELRPQLLDRFGMHAQVGTVRD
AELRVKIVEERARFDKNPKE------FRHSYKAEQEKLRQ-----QIASAR--ACLSSVQ
IDHD------LKVKISKVCAELNVDGLRGDIVTNRAAKSLAALKGR------DQV-----
TAEDIATVIPNCLRH------------RLRKDPLESIDSG-------------LLVIEKF
YEVFS--------------
>XP_002305090-P. trichocarpa
---------MATILGTS--S--SAILASKPFSIPSLSLTSSGSLWLFAGLSFGRKYYGG-
IGLVGKKGRPQFHVAVASVATDIGSVQEK-----AAAKESQRPVYPFAAIVGQDEMKLCL
LLNVIDPKIGGVMIMGDRGTGKSTTVRSMVDLL---PEIKVVAGDPYNSDPEDPESMGIE
VRESVVKGE-DLTVVLTKINMVDLPLGATEDRVCGTIDIEKALTEGVKAFEPGLLAKANR
GILYVDEVNLLD---DHL------------------------------V-----------
DVLLDSAASGWNTV-EREGISISHPARFILIGSGNPEEGELRPQLLDRFGMHAQVGTVRD
AELRVKIVEERAQFDKNPKE------FRESYKSEQEKLQQ-----QISSAR--SFLSSVK
IDHD------LKVKISKVCSELNVDGLRGDIVTNRAAKALAALKGR------DQV-----
TAEDIATVIPNCLRH------------RLRKDPLESIDSG-------------LLVSEKF
YEVFS--------------
>CHLI-1-AT4G18480-A. thaliana
---------MASLLGTSSSAI---W-ASPSLSSPS-SKPSSSPICFRPGKLFGSKLNAG-
IQIRPKKNRSRYHVSVMNVATEINSTEQVVGK--FDSKKSARPVYPFAAIVGQDEMKLCL
LLNVIDPKIGGVMIMGDRGTGKSTTVRSLVDLL---PEINVVAGDPYNSDPIDPEFMGVE
VRERVEKGE-QVPVIATKINMVDLPLGATEDRVCGTIDIEKALTEGVKAFEPGLLAKANR
GILYVDEVNLLD---DHL------------------------------V-----------
DVLLDSAASGWNTV-EREGISISHPARFILIGSGNPEEGELRPQLLDRFGMHAQVGTVRD
ADLRVKIVEERARFDSNPKD------FRDTYKTEQDKLQD-----QISTAR--ANLSSVQ
IDRE------LKVKISRVCSELNVDGLRGDIVTNRAAKALAALKGK------DRV-----
TPDDVATVIPNCLRH------------RLRKDPLESIDSG-------------VLVSEKF
AEIFS--------------
>XP_013706618-B. napus
---------MASLLGTSSIRASPSL-SSSSSSSSS-STPSISPICFRPGRICGRVLNAG-
IQIRPKKNRSRHHVSVMNVATEINSTEQQVGK--FDSKKSARPVYPFAAIVGQDEMKLCL
LLNVIDPKIGGVMIMGDRGTGKSTTVRSLVDLL---PEITVVAGDPYNSDPLDPEFMGVE
VRERVERGE-QVPVIATKINMVDLPLGATEDRVCGTIDIEKALTEGVKAFEPGLLAKANR
GILYVDEVNLLD---DHL------------------------------V-----------
DVLLDSAASGWNTV-EREGISISHPARFILIGSGNPEEGELRPQLLDRFGMHAQVGTVRD
AELRVKIVEERARFDSDPKE------FRDTYKTEQDKLQD-----QISNAR--SCLSSVQ
IDRE------LKVKISKVCSELNVDGLRGDIVTNRAAKALAALKGK------DRV-----
TADDVATVIPNCLRH------------RLRKDPLESIDSG-------------VLVSEKF
AEVFS--------------
>CAF2024490.1-B. napus
---------MASLLGTSSIRASPSL-SSSSSSSSS-STPSISPICFRPGRICGRVLNAG-
IQIRPKKNRSRHHVSVMNVATEINSTEQQVGK--FDSKKSARPVYPFAAIVGQDEMKLCL
LLNVIDPKIGGVMIMGDRGTGKSTTVRSLVDLL---PEITVVAGDPYNSDPLDPEFMGVE
VRERVERGE-QVPVIATKINMVDLPLGATEDRVCGTIDIEKALTEGVKAFEPGLLAKANR
GILYVDEVNLLD---DHL------------------------------V-----------
DVLLDSAASGWNTV-EREGISISHPARFILIGSGNPEEGELRPQLLDRFGMHAQVGTVRD
AELRVKIVEERARFDSDPKE------FRDTYKTEQDKLQD-----QISNAR--SCLSSVQ
IDRQ------LKVKISKVCSELNVDGLRGDIVTNRAAKALAALKGK------DRV-----
TADDVATVIPNCLRH------------RLRKDPLESIDSG-------------VLVSEKF
AEVFS--------------
>XP_013737235.2-B. napus
---------MASLLGTSSIRASPSL-SSS----SS-STPSISPICFRPGRICGRASNAG-
IQIRPKKNRSRHHVSVMNVATEINSTEQQVGK--FDSKKSARPVYPFAAIVGQDEMKLCL
LLNVIDPKIGGVMIMGDRGTGKSTTVRSLVDLL---PEITVVAGDPYNSDPLDPEFMGVE
VRERVERGE-QVPVIATKINMVDLPLGATEDRVCGTIDIEKALTEGVKAFEPGLLAKANR
GILYVDEVNLLD---DHL------------------------------V-----------
DVLLDSAASGWNTV-EREGISISHPARFILIGSGNPEEGELRPQLLDRFGMHAQVGTVRD
AELRVKIVEERARFDSDPKE------FRDTYKTEQEKLQD-----QISNAR--SCLSSVQ
IDRE------LKVKISKVCSELNVDGLRGDIVTNRAAKALAALKGK------DRV-----
TADDVATVIPNCLRH------------RLRKDPLESIDSG-------------VLVSEKF
AEVFS--------------
>CAF2130296.1-B. napus
---------MASLLGTSSIRASPSL-SSS----SS-STPSISPICFRPGRICGRASNAG-
IQIRPKKNRSRHHVSVMNVATEINSTEQQVGK--FDSKKSARPVYPFAAIVGQDEMKLCL
LLNVIDPKIGGVMIMGDRGTGKSTTVRSLVDLL---PEITVVAGDPYNSDPLDPEFMGVE
VRERVERGE-QVPVIATKINMVDLPLGATEDRVCGTIDIEKALTEGVKAFEPGLLAKANR
GILYVDEVNLLD---DHL------------------------------V-----------
DVLLDSAASGWNTV-EREGISISHPARFILIGSGNPEEGELRPQLLDRFGMHAQVGTVRD
AELRVKIVEERARFDSDPKE------FRDTYETEQEKLQD-----QISNAR--SCLSSVQ
IDRE------LKVKISKVCSELNVDGLRGDIVTNRAAKALAALKGK------DRV-----
TADDVATVIPNCLRH------------RLRKDPLESIDSG-------------VLVSEKF
AEVFS--------------
>AHN09414.1-B. napus
---------MASLLGTSSSAIC----ASHSLSSSS-STPSISPICFRPGKICGGKLNAG-
IQIRPKKNRSRHHVSVMNVATEINSTE-QVGK--FDSKKSARPVYPFAAIVGQDEMKLCL
LLNVIDPKIGGVMIMGDRGTGKSTTVRSLVDLL---PEIKVVAGDPYNSDPLDPEFMGVE
VRERVERGE-QVPVVATKINMVDLPLGATEDRVCGTIDIEKALTEGVKAFEPGLLAKANR
GILYVDEVNLLD---DHL------------------------------V-----------
DVLLDSAASGWNTV-EREGISISHPARFILIGSGNPEEGELRPQLLDRFGMHAQVGTVRD
AELRVKIVEERARFDSDPKE------FRDTYKTEQEKLQD-----QISNAR--SCLSSVQ
IDRE------LKVKISKVCSELNVDGLRGDIVTNRAAKALAALKGK------DRV-----
TADDVATVIPNCLRH------------RLRKDPLESIDSG-------------VLVSEKF
AEVFS--------------
>NP_001303057.1-B. napus
---------MASLLGTSSSAIC----ASHSLSSSS-STPSISPICFRPGKICGGKLNAG-
IQIRPKKNRSRHHVSVMNVATEINSTE-QVGK--FDSKKSARPVYPFAAIVGQDEMKLCL
LLNVIDPKIGGVMIMGDRGTGKSTTVRSLVDLL---PEIKVVAGDPYNSDPLDPEFMGVE
VRERVERGE-QVPVVATKINMVDLPLGATEDRVCGTIDIEKALTEGVKAFEPGLLAKANR
GILYVDEVNLLD---DHL------------------------------V-----------
DVLLDSAASGWNTV-EREGISISHPARFILIGSGNPEEGELRPQLLDRFGMHAQVGTVRD
ADLRVKIVEERARFDSNPQD------FRETYKTEQDKLQD-----QISNAR--SNLSSVQ
IDRE------LKVKISKVCSELNVDGLRGDIVTNRAAKALAALKGK------DRV-----
TADDVATVIPNCLRH------------RLRKDPLESIDSG-------------VLVSEKF
AEVFS--------------
>CAF2148419.1-B. napus
---------MASLLGTSSSAIC----ASHSLSSSS-STPSISPICFKPGKICGGKLNAG-
IQIRPKKNRSRHHLSVVNVATEINSTE-QVGK--FDSKKSARPVYPFAAIVGQDEMKLCL
LLNVIDPKIGGVMIMGDRGTGKSTTVRSLVDLL---PEIKVVAGDPYNSDPLDPEFMGVE
VRERVERGE-QVPVVATKINMVDLPLGATEDRVCGTIDIEKALTEGVKAFEPGLLAKANR
GILYVDEVNLLD---DHL------------------------------V-----------
DVLLDSAASGWNTV-EREGISISHPARFILIGSGNPEEGELRPQLLDRFGMHAQVGTVRD
ADLRVKIVEERARFDSNPQD------FRETYKTEQDKLQD-----QISNAR--SNLASVQ
IDRE------LKVKISKVCSELNVDGLRGDIVTNRAAKALAALKGK------DRV-----
TADDVATVIPNCLRH------------RLRKDPLESIDSG-------------VLVSEKF
AEVFS--------------
>CHLI-2-AT5G45930-A. thaliana
---------MASLLGRSPSSI---L-TCPRISSPS-STSSMSHLCFGPEK-----LSGR-
IQFNPKKNRSRYHVSVMNVATEINSVEQAKK---IDSKESARPVYPFAAIVGQDEMKLCL
LLNVIDPKIGGVMIMGDRGTGKSTTVRSLVDLL---PEITVVSGDPYNSDPRDPECMGKE
VREKVQKGE-ELSVIETKINMVDLPLGATEDRVCGTIDIEKALTEGVKAFEPGLLAKANR
GILYVDEVNLLD---DHL------------------------------V-----------
DVLLDSAASGWNTV-EREGISISHPARFILIGSGNPEEGELRPQLLDRFGMHAQVGTVRD
AELRVKIVEERARFDSNPKE------FRETYQEEQLKLQE-----QITTAR--SNLSAVQ
IDQD------LKVKISKVCAELDVDGLRGDMVINRAARALAALQGR------DQV-----
TAEDVGIVIPNCLRH------------RLRKDPLESMDSG-------------ILVTEKF
YEVFT--------------
>XP_048603841.1-B. napus
---------MVSLLGTSSSSI---L-SCPRLSSTP-L---TSPLCFRPGNTFGGKLYRR-
IQSETKKSRSRHHVLVTNVATGINSIEQLFWGLLGKKEESARPVYPFAAIVGQDEMKLCL
LLNVIDPKIGGVMIMGDRGTGKSTTVRSLVDLL---PEITVVAGDPYNSDPKDPEFMGKE
VRERVQKGE-ELDVMETKINMVDLPLGATEDRVCGTIDIEKALTEGVKAFEPGLLAKANR
GILYVDEVNLLD---DHL------------------------------V-----------
DVLLDSAASGWNTV-EREGISISHPARFILIGSGNPEEGELRPQLLDRFGMHAQVSTVRD
AELRVKIVEERACFDSNPKE------FRESYLEEQMKLQE-----QITSAR--SNLSGVE
IDQD------LKVKISRVCAELDVDGLRGDIVTNRAARALAALKGR------DHV-----
TAEDVGIVIPNCLRH------------RLRKDPLESMDSG-------------IVVTEKF
YEVFS--------------
>CAF1919388.1-B. napus
---------MVSLLGTSSSSI---L-SCPRLSSTP-L---TSALCFRPGNTFGGKLYRR-
IQSETKKSRSRHHVLVTNVATGINSIEQAKK---IGTKESARPVYPFAAIVGQDEMKLCL
LLNVIDPKIGGVMIMGDRGTGKSTTVRSLVDLL---PEITVVAGDPYNSDPKDPEFMGKE
VRERVQKGE-ELDVMETKINMVDLPLGATEDRVCGTIDIEKALTEGVKAFEPGLLAKANR
GILYVDEVNLLD---DHL------------------------------V-----------
DVLLDSAASGWNTV-EREGISISHPARFILIGSGNPEEGELRPQLLDRFGMHAQVSTVRD
AELRVKIVEERACFDSNPKE------FRESYLEEQMKLQE-----QITSAR--SNLSGVE
IDQD------LKVKISRVCAELDVDGLRGDIVTNRAARALAALKGR------DHV-----
TAEDVGIVIPNCLRH------------RLRKDPLESMDSG-------------IVVTEKF
YEVFS--------------
>KAH0939331.1-B. napus
-----SSLTMVSLLGTSPSSI---L-SCPRLSSTP-L---TSPVCFRPGNTFGGKLYRR-
IQSETKKSRSRHHVLVTNVATGINSIEQAKK---IDSKESARPVYPFAAIVGQDEMKLCL
LLNVIDPKIGGVMIMGDRGTGKSTTVRSLVDLL---PEITVVAGDPYNSDPRDPEFMGKE
VRERVRKGE-ELDVMETKINMVDLPLGATEDRVCGTIDIEKALTEGVKAFEPGLLAKANR
GILYVDEVNLLD---DHL------------------------------V-----------
DVLLDSAASGWNTV-EREGISISHPARFILIGSGNPEEGELRPQLLDRFGMHAQVGTVRD
AELRVKIVEERARFDSNPKE------FRESYLEEQMKLQE-----QITSAR--SNLSGVE
IDQD------LKVKISRVCAELDVDGLRGDIVTNRAARALAALKGR------DHV-----
TAEDVGIVIPNCLRH------------RLRKDPLESMDSG-------------IVVTEKF
YEVFS--------------
>XP_013677066.1-B. napus
---------MVSLLGTSPSSI---L-SCPRLSSTP-L---TSPVCFRPGNTFGGKLYRR-
IQSETKKSRSRHHVLVTNVATGINSIEQAKK---IDSKESARPVYPFAAIVGQDEMKLCL
LLNVIDPKIGGVMIMGDRGTGKSTTVRSLVDLL---PEITVVAGDPYNSDPRDPEFMGKE
VRERVRKGE-ELDVMETKINMVDLPLGATEDRVCGTIDIEKALTEGVKAFEPGLLAKANR
GILYVDEVNLLD---DHL------------------------------V-----------
DVLLDSAASGWNTV-EREGISISHPARFILIGSGNPEEGELRPQLLDRFGMHAQVGTVRD
AELRVKIVEERARFDSNPKE------FRESYLEEQMKLQE-----QITSAR--SNLSGVE
IDQD------LKVKISRVCAELDVDGLRGDIVTNRAARALAALKGR------DHV-----
TAEDVGIVIPNCLRH------------RLRKDPLESMDSG-------------IVVTEKF
YEVFS--------------
>CDY50485.1-B. napus
---------MVSLLGTSPSSI---L-SCPRLSSTP-L---TSPVCFRPGNTFGGKLYRR-
IQSETKKSRSRHHVLVTNVATGINSIEQAKK---IDSKESARPVYPFAAIVGQDEMKLCL
LLNVIDPKIGGVMIMGDRGTGKSTTVRSLVDLL---PEITVVAGDPYNSDPRDPEFMGKE
VRERVRKGE-ELDVMETKINMVDLPLG---------------------------------
------------------------------------------------------------
----------------------------------NPEEGELRPQLLDRFGMHAQVGTVRD
AELRVKIVEERARFDSNPKE------FRESYLEEQMKLQE-----QITSAR--SNLSGVE
IDQD------LKVKISRVCAELDVDGLRGDIVTNRAARALAALKGR------DHV-----
TAEDVGIVIPNCLRH------------RLRKDPLESMDSG-------------IVVTEKF
YEVFS--------------
