# Supplementary material for: Natural variation in CHELATASE SUBUNIT I-A increases grain weight and enhances wheat yield
Source: Plant Cell. 2025 Aug 30;37(9):koaf212. doi: 10.1093/plcell/koaf212 (PMC12419692; doi:10.1093/plcell/koaf212)
Supplement: koaf212_Supplementary_Data [file koaf212_supplementary_data.zip › Supplementary Data Set 2.xlsx]

## Sheet: Sheet1
Supplementary Data Set 2. Significant SNPs and genes located at the QGwps.pku-7A locus.
SNP location (bp)	P value	Genomic location	Genes	Start position (bp)	End position (bp)	Annotation
670872558	6.122e-07	Intergenic region	TraesCS7A02G477000	670888787	670889692	OsFBDUF17 - F-box and DUF domain containing protein
670872643	6.122e-07	Intergenic region	TraesCS7A02G477100	670946065	670947236	Peroxidase precursor, putative
			TraesCS7A02G477300	670959602	670962901	U-box domain-containing protein, putative
			TraesCS7A02G477400	671073449	671076149	Integral membrane protein DUF6 containing protein
			TraesCS7A02G477500	671121841	671125770	Integral membrane protein DUF6 containing protein
			TraesCS7A02G477600	671136290	671136600	Transposon protein, putative, Ac/Ds sub-class
			TraesCS7A02G477700	671189814	671191125
			TraesCS7A02G477800	671200949	671201263	Expressed protein
671238149	9.7284e-09	Intergenic region	TraesCS7A02G477900	671218902	671219706	Gutathione S-transferase, putative
671238160	9.7284e-09	Intergenic region	TraesCS7A02G478000	671305910	671310592	UDP-glucoronosyl and UDP-glucosyl transferase domain containing protein
			TraesCS7A02G478100	671412684	671417560
			TraesCS7A02G478200	671419872	671420393	RING-H2 finger protein, putative
			TraesCS7A02G478300	671423217	671425094
			TraesCS7A02G478400	671426454	671427317
			TraesCS7A02G478500	671446180	671458610
			TraesCS7A02G478600	671466997	671476176	CBS domain containing protein
			TraesCS7A02G478700	671483204	671483848	VQ domain containing protein, putative
			TraesCS7A02G478800	671499463	671500631	Expressed protein
671529740	2.9077e-07	Intergenic region	TraesCS7A02G479100	671847760	671851414	Zinc-binding protein, putative
671551022	2.9077e-07	Intergenic region	TraesCS7A02G479200	671926024	671928940	Thioredoxin, putative
671551416	3.4396e-07	Intergenic region	TraesCS7A02G479300	671937328	671938269	Expressed protein
671551462	3.8777e-07	Intergenic region	TraesCS7A02G479500	672008531	672008839	Hexokinase, putative
671714239	4.7161e-08	Intergenic region	TraesCS7A02G479600	672014228	672016174	Ureide permease, putative
671714307	8.6544e-09	Intergenic region	TraesCS7A02G479700	672021088	672023268	Ureide permease, putative
671920381	2.1354e-09	Intergenic region	TraesCS7A02G479800	672025160	672028344	Eukaryotic translation initiation factor 5B, putative
			TraesCS7A02G479900	672042270	672045903	rRNA 2-O-methyltransferase fibrillarin 2, putative
			TraesCS7A02G480100	672069812	672075700
			TraesCS7A02G480200	672148863	672149420
			TraesCS7A02G480300	672152816	672153424
			TraesCS7A02G480400	672316037	672317333	OsFBX237 - F-box domain containing protein
672391980	2.8014e-06	Intergenic region	TraesCS7A02G480500	672783118	672786504
			TraesCS7A02G480600	672856047	672859721	Eukaryotic aspartyl protease domain containing protein
			TraesCS7A02G480700	672872748	672874396	Magnesium-chelatase subunit chlI, chloroplast precursor, putative
			TraesCS7A02G480800	672878996	672885067	Citrate-binding protein precursor, putative
			TraesCS7A02G480900	672950935	672951333	Leucine Rich Repeat family protein
673001451	1.1162e-06	Intergenic region	TraesCS7A02G481000	673019905	673021149	Pentatricopeptide, putative
			TraesCS7A02G481100	673126509	673127765
			TraesCS7A02G481200	673243579	673245153	OsFBX237 - F-box domain containing protein
			TraesCS7A02G481400	673779008	673782537	Cytochrome c oxidase-related, putative
			TraesCS7A02G481500	674015828	674020140	Hydrolase, putative
			TraesCS7A02G481600	674081462	674082918	OsFBX202 - F-box domain containing protein
			TraesCS7A02G481700	674090641	674091714	Glucan endo-1,3-beta-glucosidase 12 precursor, putative
			TraesCS7A02G481800	674104114	674108038	Syntaxin, putative
			TraesCS7A02G481900	674115010	674115615	Membrane associated DUF588 domain containing protein, putative
			TraesCS7A02G482000	674271284	674272287	Haloacid dehalogenase-like hydrolase domain-containing protein 3, putative
			TraesCS7A02G482100	674273268	674275187	MATE efflux family protein, putative
			TraesCS7A02G482200	674277099	674280650	Cell cycle control protein, putative
			TraesCS7A02G482300	674298159	674300932	OsSCP41 - Putative Serine Carboxypeptidase homologue
674684595	1.915e-07	Intergenic region	TraesCS7A02G482400	674505277	674506213	LTPL114 - Protease inhibitor/seed storage/LTP family protein precursor
674706459	2.4088e-07	Intergenic region	TraesCS7A02G482500	674508802	674509594	Retrotransposon protein, putative, unclassified
674749308	5.5618e-06	Intergenic region	TraesCS7A02G482600	674520709	674521107	LTPL114 - Protease inhibitor/seed storage/LTP family protein precursor
674828385	1.3104e-06	Intergenic region	TraesCS7A02G482800	674752092	674752490	LTPL114 - Protease inhibitor/seed storage/LTP family protein precursor
674828639	2.3943e-07	Intergenic region	TraesCS7A02G482900	674796419	674796820	LTPL114 - Protease inhibitor/seed storage/LTP family protein precursor
674828691	2.3943e-07	Intergenic region	TraesCS7A02G483000	674802099	674802500	LTPL114 - Protease inhibitor/seed storage/LTP family protein precursor
674878788	1.6841e-06	Intergenic region	TraesCS7A02G483100	674814370	674816552	Myb transcription factor, putative
674878815	2.7435e-06	Intergenic region	TraesCS7A02G483200	674873856	674876957	OsSigP6 - Putative Type I Signal Peptidase homologue; employs a putative Ser/Lys catalytic dyad
674955610	6.6352e-06	Intergenic region	TraesCS7A02G483300	675021874	675023319
675080004	4.4157e-06	Intergenic region	TraesCS7A02G483400	675025492	675027295
675080007	4.7182e-06	Intergenic region	TraesCS7A02G483500	675046750	675047270
675080388	4.7182e-06	Intergenic region	TraesCS7A02G483600	675113191	675115896	OsFBDUF15 - F-box and DUF domain containing protein
675121792	1.8289e-07	Intergenic region	TraesCS7A02G483700	675227963	675232107	Vacuolar-sorting receptor precursor, putative
675122127	2.2471e-07	Intergenic region	TraesCS7A02G483800	675233216	675236462	Expressed protein
675130637	2.0616e-06	Intergenic region	TraesCS7A02G483900	675235560	675236015	Expressed protein
675282160	7.8304e-07	Intergenic region	TraesCS7A02G484000	675322314	675323693	Aspartic proteinase nepenthesin precursor, putative
