# Supplementary material for: Natural variation in CHELATASE SUBUNIT I-A increases grain weight and enhances wheat yield
Source: Plant Cell. 2025 Aug 30;37(9):koaf212. doi: 10.1093/plcell/koaf212 (PMC12419692; doi:10.1093/plcell/koaf212)
Supplement: koaf212_Supplementary_Data [file koaf212_supplementary_data.zip › Supplementary Data Set 3.xlsx]

## Sheet: Sheet1
Supplementary Data Set 3. DNA polymorphism between cv. Shi4185 and var. XJ5 at the QGwps.pku-7A locus.
Chromosome	Position (bp)	Shi4185	XJ5	Gene location	Gene ID	Annotation
chr7A	670872558	T	A	Intergenic region	TraesCS7A02G476900-TraesCS7A02G477000	NA
chr7A	670873149	G	A	Intergenic region	TraesCS7A02G476900-TraesCS7A02G477000	NA
chr7A	670873734	A	G	Intergenic region	TraesCS7A02G476900-TraesCS7A02G477000	NA
chr7A	670873738	G	T	Intergenic region	TraesCS7A02G476900-TraesCS7A02G477000	NA
chr7A	670873769	G	A	Intergenic region	TraesCS7A02G476900-TraesCS7A02G477000	NA
chr7A	670873878	GA	G	Intergenic region	TraesCS7A02G476900-TraesCS7A02G477000	NA
chr7A	670873893	C	T	Intergenic region	TraesCS7A02G476900-TraesCS7A02G477000	NA
chr7A	670873922	G	A	Intergenic region	TraesCS7A02G476900-TraesCS7A02G477000	NA
chr7A	670873994	C	T	Intergenic region	TraesCS7A02G476900-TraesCS7A02G477000	NA
chr7A	670874029	G	A	Intergenic region	TraesCS7A02G476900-TraesCS7A02G477000	NA
chr7A	670874097	A	G	Intergenic region	TraesCS7A02G476900-TraesCS7A02G477000	NA
chr7A	670874183	C	T	Intergenic region	TraesCS7A02G476900-TraesCS7A02G477000	NA
chr7A	670874775	G	A	Intergenic region	TraesCS7A02G476900-TraesCS7A02G477000	NA
chr7A	670874838	A	G	Intergenic region	TraesCS7A02G476900-TraesCS7A02G477000	NA
chr7A	670874888	A	ATTC	Intergenic region	TraesCS7A02G476900-TraesCS7A02G477000	NA
chr7A	670874942	T	C	Intergenic region	TraesCS7A02G476900-TraesCS7A02G477000	NA
chr7A	670874988	T	C	Intergenic region	TraesCS7A02G476900-TraesCS7A02G477000	NA
chr7A	670875020	GA	G	Intergenic region	TraesCS7A02G476900-TraesCS7A02G477000	NA
chr7A	670875082	A	G	Intergenic region	TraesCS7A02G476900-TraesCS7A02G477000	NA
chr7A	670875097	G	A	Intergenic region	TraesCS7A02G476900-TraesCS7A02G477000	NA
chr7A	670875339	A	G	Intergenic region	TraesCS7A02G476900-TraesCS7A02G477000	NA
chr7A	670875397	A	G	Intergenic region	TraesCS7A02G476900-TraesCS7A02G477000	NA
chr7A	670875422	A	G	Intergenic region	TraesCS7A02G476900-TraesCS7A02G477000	NA
chr7A	670875458	A	G	Intergenic region	TraesCS7A02G476900-TraesCS7A02G477000	NA
chr7A	670875470	G	A	Intergenic region	TraesCS7A02G476900-TraesCS7A02G477000	NA
chr7A	670875483	T	C	Intergenic region	TraesCS7A02G476900-TraesCS7A02G477000	NA
chr7A	670875528	G	GT	Intergenic region	TraesCS7A02G476900-TraesCS7A02G477000	NA
chr7A	670875535	C	A	Intergenic region	TraesCS7A02G476900-TraesCS7A02G477000	NA
chr7A	670875543	T	A	Intergenic region	TraesCS7A02G476900-TraesCS7A02G477000	NA
chr7A	670877341	C	T	Intergenic region	TraesCS7A02G476900-TraesCS7A02G477000	NA
chr7A	670877413	C	T	Intergenic region	TraesCS7A02G476900-TraesCS7A02G477000	NA
chr7A	670877746	T	C	Intergenic region	TraesCS7A02G476900-TraesCS7A02G477000	NA
chr7A	670877860	A	G	Intergenic region	TraesCS7A02G476900-TraesCS7A02G477000	NA
chr7A	670878135	T	C	Intergenic region	TraesCS7A02G476900-TraesCS7A02G477000	NA
chr7A	670878801	C	T	Intergenic region	TraesCS7A02G476900-TraesCS7A02G477000	NA
chr7A	670878867	G	A	Intergenic region	TraesCS7A02G476900-TraesCS7A02G477000	NA
chr7A	670878883	G	A	Intergenic region	TraesCS7A02G476900-TraesCS7A02G477000	NA
chr7A	670878904	T	C	Intergenic region	TraesCS7A02G476900-TraesCS7A02G477000	NA
chr7A	670878912	C	T	Intergenic region	TraesCS7A02G476900-TraesCS7A02G477000	NA
chr7A	670878915	G	A	Intergenic region	TraesCS7A02G476900-TraesCS7A02G477000	NA
chr7A	670878940	C	T	Intergenic region	TraesCS7A02G476900-TraesCS7A02G477000	NA
chr7A	670878999	C	T	Intergenic region	TraesCS7A02G476900-TraesCS7A02G477000	NA
chr7A	670879026	C	T	Intergenic region	TraesCS7A02G476900-TraesCS7A02G477000	NA
chr7A	670879071	G	C	Intergenic region	TraesCS7A02G476900-TraesCS7A02G477000	NA
chr7A	670879101	C	T	Intergenic region	TraesCS7A02G476900-TraesCS7A02G477000	NA
chr7A	670879108	T	C	Intergenic region	TraesCS7A02G476900-TraesCS7A02G477000	NA
chr7A	670879276	T	C	Intergenic region	TraesCS7A02G476900-TraesCS7A02G477000	NA
chr7A	670879689	ATTTAAAGCTTCGGGGGGTAACTCAAATGGGATGTGATCTGAAGAAGCGGCCATCCCGTGGATTAGCTCGACACCTAGAAACG	A	Intergenic region	TraesCS7A02G476900-TraesCS7A02G477000	NA
chr7A	670879924	T	G	Intergenic region	TraesCS7A02G476900-TraesCS7A02G477000	NA
chr7A	670880488	T	G	Intergenic region	TraesCS7A02G476900-TraesCS7A02G477000	NA
chr7A	670880492	T	TGCTTGGATGTAGG	Intergenic region	TraesCS7A02G476900-TraesCS7A02G477000	NA
chr7A	670882129	G	A	Intergenic region	TraesCS7A02G476900-TraesCS7A02G477000	NA
chr7A	670882983	A	T	Intergenic region	TraesCS7A02G476900-TraesCS7A02G477000	NA
chr7A	670883378	T	C	Intergenic region	TraesCS7A02G476900-TraesCS7A02G477000	NA
chr7A	670883452	A	G	Intergenic region	TraesCS7A02G476900-TraesCS7A02G477000	NA
chr7A	670883592	T	C	Intergenic region	TraesCS7A02G476900-TraesCS7A02G477000	NA
chr7A	670883593	G	A	Intergenic region	TraesCS7A02G476900-TraesCS7A02G477000	NA
chr7A	670883680	G	A	Intergenic region	TraesCS7A02G476900-TraesCS7A02G477000	NA
chr7A	670883776	T	C	Intergenic region	TraesCS7A02G476900-TraesCS7A02G477000	NA
chr7A	670883842	G	A	Intergenic region	TraesCS7A02G476900-TraesCS7A02G477000	NA
chr7A	670884191	C	T	Intergenic region	TraesCS7A02G476900-TraesCS7A02G477000	NA
chr7A	670884280	T	G	Intergenic region	TraesCS7A02G476900-TraesCS7A02G477000	NA
chr7A	670884453	C	T	Intergenic region	TraesCS7A02G476900-TraesCS7A02G477000	NA
chr7A	670884712	G	A	Intergenic region	TraesCS7A02G476900-TraesCS7A02G477000	NA
chr7A	670884808	C	T	Intergenic region	TraesCS7A02G476900-TraesCS7A02G477000	NA
chr7A	670884836	C	T	Intergenic region	TraesCS7A02G476900-TraesCS7A02G477000	NA
chr7A	670886189	T	C	Intergenic region	TraesCS7A02G476900-TraesCS7A02G477000	NA
chr7A	670886224	G	A	Intergenic region	TraesCS7A02G476900-TraesCS7A02G477000	NA
chr7A	670886256	G	C	Intergenic region	TraesCS7A02G476900-TraesCS7A02G477000	NA
chr7A	670886876	T	C	Non-coding region	TraesCS7A02G477000	F-box family protein
chr7A	670887117	GA	G	Non-coding region	TraesCS7A02G477000	F-box family protein
chr7A	670887225	G	A	Non-coding region	TraesCS7A02G477000	F-box family protein
chr7A	670887231	G	T	Non-coding region	TraesCS7A02G477000	F-box family protein
chr7A	670887315	G	T	Non-coding region	TraesCS7A02G477000	F-box family protein
chr7A	670887432	G	A	Non-coding region	TraesCS7A02G477000	F-box family protein
chr7A	670887477	A	G	Non-coding region	TraesCS7A02G477000	F-box family protein
chr7A	670887539	T	C	Non-coding region	TraesCS7A02G477000	F-box family protein
chr7A	670889289	C	T	missense_variant	TraesCS7A02G477000	F-box family protein
chr7A	670889830	G	C	Non-coding region	TraesCS7A02G477000	F-box family protein
chr7A	670890090	T	C	Non-coding region	TraesCS7A02G477000	F-box family protein
chr7A	670890195	G	A	Non-coding region	TraesCS7A02G477000	F-box family protein
chr7A	670890203	T	C	Non-coding region	TraesCS7A02G477000	F-box family protein
chr7A	670899438	C	T	Intergenic region	TraesCS7A02G477000-TraesCS7A02G477100	NA
chr7A	670899516	C	T	Intergenic region	TraesCS7A02G477000-TraesCS7A02G477100	NA
chr7A	670899658	C	T	Intergenic region	TraesCS7A02G477000-TraesCS7A02G477100	NA
chr7A	670900092	T	TCCACATGCACA	Intergenic region	TraesCS7A02G477000-TraesCS7A02G477100	NA
chr7A	670900146	C	G	Intergenic region	TraesCS7A02G477000-TraesCS7A02G477100	NA
chr7A	670900972	C	T	Intergenic region	TraesCS7A02G477000-TraesCS7A02G477100	NA
chr7A	670901018	T	C	Intergenic region	TraesCS7A02G477000-TraesCS7A02G477100	NA
chr7A	670901384	C	G	Intergenic region	TraesCS7A02G477000-TraesCS7A02G477100	NA
chr7A	670901435	T	C	Intergenic region	TraesCS7A02G477000-TraesCS7A02G477100	NA
chr7A	670901444	C	T	Intergenic region	TraesCS7A02G477000-TraesCS7A02G477100	NA
chr7A	670901813	G	A	Intergenic region	TraesCS7A02G477000-TraesCS7A02G477100	NA
chr7A	670901908	T	G	Intergenic region	TraesCS7A02G477000-TraesCS7A02G477100	NA
chr7A	670901923	C	T	Intergenic region	TraesCS7A02G477000-TraesCS7A02G477100	NA
chr7A	670902162	T	C	Intergenic region	TraesCS7A02G477000-TraesCS7A02G477100	NA
chr7A	670902206	C	A	Intergenic region	TraesCS7A02G477000-TraesCS7A02G477100	NA
chr7A	670902242	A	C	Intergenic region	TraesCS7A02G477000-TraesCS7A02G477100	NA
chr7A	670902245	A	G	Intergenic region	TraesCS7A02G477000-TraesCS7A02G477100	NA
chr7A	670902758	T	C	Intergenic region	TraesCS7A02G477000-TraesCS7A02G477100	NA
chr7A	670902813	A	T	Intergenic region	TraesCS7A02G477000-TraesCS7A02G477100	NA
chr7A	670902879	CAACA	C	Intergenic region	TraesCS7A02G477000-TraesCS7A02G477100	NA
chr7A	670902903	A	G	Intergenic region	TraesCS7A02G477000-TraesCS7A02G477100	NA
chr7A	670902933	C	A	Intergenic region	TraesCS7A02G477000-TraesCS7A02G477100	NA
chr7A	670902952	C	T	Intergenic region	TraesCS7A02G477000-TraesCS7A02G477100	NA
chr7A	670903133	T	C	Intergenic region	TraesCS7A02G477000-TraesCS7A02G477100	NA
chr7A	670903166	C	A	Intergenic region	TraesCS7A02G477000-TraesCS7A02G477100	NA
chr7A	670903190	A	G	Intergenic region	TraesCS7A02G477000-TraesCS7A02G477100	NA
chr7A	670903264	GCTC	G	Intergenic region	TraesCS7A02G477000-TraesCS7A02G477100	NA
chr7A	670903339	C	T	Intergenic region	TraesCS7A02G477000-TraesCS7A02G477100	NA
chr7A	670903374	C	CT	Intergenic region	TraesCS7A02G477000-TraesCS7A02G477100	NA
chr7A	670903386	C	T	Intergenic region	TraesCS7A02G477000-TraesCS7A02G477100	NA
chr7A	670903418	T	C	Intergenic region	TraesCS7A02G477000-TraesCS7A02G477100	NA
chr7A	670903425	G	A	Intergenic region	TraesCS7A02G477000-TraesCS7A02G477100	NA
chr7A	670903430	T	G	Intergenic region	TraesCS7A02G477000-TraesCS7A02G477100	NA
chr7A	670903440	C	T	Intergenic region	TraesCS7A02G477000-TraesCS7A02G477100	NA
chr7A	670903495	A	T	Intergenic region	TraesCS7A02G477000-TraesCS7A02G477100	NA
chr7A	670903526	C	T	Intergenic region	TraesCS7A02G477000-TraesCS7A02G477100	NA
chr7A	670903619	T	C	Intergenic region	TraesCS7A02G477000-TraesCS7A02G477100	NA
chr7A	670903943	T	C	Intergenic region	TraesCS7A02G477000-TraesCS7A02G477100	NA
chr7A	670903944	C	T	Intergenic region	TraesCS7A02G477000-TraesCS7A02G477100	NA
chr7A	670903978	G	C	Intergenic region	TraesCS7A02G477000-TraesCS7A02G477100	NA
chr7A	670903996	G	A	Intergenic region	TraesCS7A02G477000-TraesCS7A02G477100	NA
chr7A	670904037	C	A	Intergenic region	TraesCS7A02G477000-TraesCS7A02G477100	NA
chr7A	670904048	G	T	Intergenic region	TraesCS7A02G477000-TraesCS7A02G477100	NA
chr7A	670904709	G	T	Intergenic region	TraesCS7A02G477000-TraesCS7A02G477100	NA
chr7A	670904956	A	G	Intergenic region	TraesCS7A02G477000-TraesCS7A02G477100	NA
chr7A	670905302	T	C	Intergenic region	TraesCS7A02G477000-TraesCS7A02G477100	NA
chr7A	670905446	G	A	Intergenic region	TraesCS7A02G477000-TraesCS7A02G477100	NA
chr7A	670905503	C	T	Intergenic region	TraesCS7A02G477000-TraesCS7A02G477100	NA
chr7A	670907500	T	TAC	Intergenic region	TraesCS7A02G477000-TraesCS7A02G477100	NA
chr7A	670907540	CTCAAAA	C	Intergenic region	TraesCS7A02G477000-TraesCS7A02G477100	NA
chr7A	670907676	G	A	Intergenic region	TraesCS7A02G477000-TraesCS7A02G477100	NA
chr7A	670907795	C	T	Intergenic region	TraesCS7A02G477000-TraesCS7A02G477100	NA
chr7A	670907868	T	A	Intergenic region	TraesCS7A02G477000-TraesCS7A02G477100	NA
chr7A	670908416	T	C	Intergenic region	TraesCS7A02G477000-TraesCS7A02G477100	NA
chr7A	670908525	G	T	Intergenic region	TraesCS7A02G477000-TraesCS7A02G477100	NA
chr7A	670910735	G	A	Intergenic region	TraesCS7A02G477000-TraesCS7A02G477100	NA
chr7A	670916509	C	CA	Intergenic region	TraesCS7A02G477000-TraesCS7A02G477100	NA
chr7A	670916526	C	T	Intergenic region	TraesCS7A02G477000-TraesCS7A02G477100	NA
chr7A	670916652	A	G	Intergenic region	TraesCS7A02G477000-TraesCS7A02G477100	NA
chr7A	670916871	C	G	Intergenic region	TraesCS7A02G477000-TraesCS7A02G477100	NA
chr7A	670918266	A	C	Intergenic region	TraesCS7A02G477000-TraesCS7A02G477100	NA
chr7A	670918268	T	C	Intergenic region	TraesCS7A02G477000-TraesCS7A02G477100	NA
chr7A	670918362	G	A	Intergenic region	TraesCS7A02G477000-TraesCS7A02G477100	NA
chr7A	670918404	T	C	Intergenic region	TraesCS7A02G477000-TraesCS7A02G477100	NA
chr7A	670918431	G	A	Intergenic region	TraesCS7A02G477000-TraesCS7A02G477100	NA
chr7A	670918448	T	C	Intergenic region	TraesCS7A02G477000-TraesCS7A02G477100	NA
chr7A	670918466	G	A	Intergenic region	TraesCS7A02G477000-TraesCS7A02G477100	NA
chr7A	670918488	A	T	Intergenic region	TraesCS7A02G477000-TraesCS7A02G477100	NA
chr7A	670925593	G	A	Intergenic region	TraesCS7A02G477000-TraesCS7A02G477100	NA
chr7A	670925635	C	T	Intergenic region	TraesCS7A02G477000-TraesCS7A02G477100	NA
chr7A	670925653	T	G	Intergenic region	TraesCS7A02G477000-TraesCS7A02G477100	NA
chr7A	670925670	C	T	Intergenic region	TraesCS7A02G477000-TraesCS7A02G477100	NA
chr7A	670925682	C	G	Intergenic region	TraesCS7A02G477000-TraesCS7A02G477100	NA
chr7A	670925732	T	C	Intergenic region	TraesCS7A02G477000-TraesCS7A02G477100	NA
chr7A	670925744	A	G	Intergenic region	TraesCS7A02G477000-TraesCS7A02G477100	NA
chr7A	670925768	C	T	Intergenic region	TraesCS7A02G477000-TraesCS7A02G477100	NA
chr7A	670925791	C	T	Intergenic region	TraesCS7A02G477000-TraesCS7A02G477100	NA
chr7A	670927380	A	G	Intergenic region	TraesCS7A02G477000-TraesCS7A02G477100	NA
chr7A	670927410	G	A	Intergenic region	TraesCS7A02G477000-TraesCS7A02G477100	NA
chr7A	670927457	A	T	Intergenic region	TraesCS7A02G477000-TraesCS7A02G477100	NA
chr7A	670927516	T	G	Intergenic region	TraesCS7A02G477000-TraesCS7A02G477100	NA
chr7A	670927523	T	C	Intergenic region	TraesCS7A02G477000-TraesCS7A02G477100	NA
chr7A	670927531	A	G	Intergenic region	TraesCS7A02G477000-TraesCS7A02G477100	NA
chr7A	670927585	C	A	Intergenic region	TraesCS7A02G477000-TraesCS7A02G477100	NA
chr7A	670936589	C	T	Intergenic region	TraesCS7A02G477000-TraesCS7A02G477100	NA
chr7A	670936616	T	TCGCCTCGCCA	Intergenic region	TraesCS7A02G477000-TraesCS7A02G477100	NA
chr7A	670936634	T	C	Intergenic region	TraesCS7A02G477000-TraesCS7A02G477100	NA
chr7A	670936636	G	A	Intergenic region	TraesCS7A02G477000-TraesCS7A02G477100	NA
chr7A	670937429	A	G	Intergenic region	TraesCS7A02G477000-TraesCS7A02G477100	NA
chr7A	670937472	T	C	Intergenic region	TraesCS7A02G477000-TraesCS7A02G477100	NA
chr7A	670937526	C	T	Intergenic region	TraesCS7A02G477000-TraesCS7A02G477100	NA
chr7A	670937538	G	A	Intergenic region	TraesCS7A02G477000-TraesCS7A02G477100	NA
chr7A	670937605	A	G	Intergenic region	TraesCS7A02G477000-TraesCS7A02G477100	NA
chr7A	670937620	T	C	Intergenic region	TraesCS7A02G477000-TraesCS7A02G477100	NA
chr7A	670937628	T	C	Intergenic region	TraesCS7A02G477000-TraesCS7A02G477100	NA
chr7A	670937638	T	G	Intergenic region	TraesCS7A02G477000-TraesCS7A02G477100	NA
chr7A	670937649	C	T	Intergenic region	TraesCS7A02G477000-TraesCS7A02G477100	NA
chr7A	670937701	G	A	Intergenic region	TraesCS7A02G477000-TraesCS7A02G477100	NA
chr7A	670937729	G	C	Intergenic region	TraesCS7A02G477000-TraesCS7A02G477100	NA
chr7A	670937769	T	C	Intergenic region	TraesCS7A02G477000-TraesCS7A02G477100	NA
chr7A	670937805	A	G	Intergenic region	TraesCS7A02G477000-TraesCS7A02G477100	NA
chr7A	670937807	T	C	Intergenic region	TraesCS7A02G477000-TraesCS7A02G477100	NA
chr7A	670937867	A	G	Intergenic region	TraesCS7A02G477000-TraesCS7A02G477100	NA
chr7A	670937874	C	T	Intergenic region	TraesCS7A02G477000-TraesCS7A02G477100	NA
chr7A	670937931	ATAAT	A	Intergenic region	TraesCS7A02G477000-TraesCS7A02G477100	NA
chr7A	670937938	T	A	Intergenic region	TraesCS7A02G477000-TraesCS7A02G477100	NA
chr7A	670937952	G	T	Intergenic region	TraesCS7A02G477000-TraesCS7A02G477100	NA
chr7A	670937976	G	A	Intergenic region	TraesCS7A02G477000-TraesCS7A02G477100	NA
chr7A	670938239	G	C	Intergenic region	TraesCS7A02G477000-TraesCS7A02G477100	NA
chr7A	670938590	G	A	Intergenic region	TraesCS7A02G477000-TraesCS7A02G477100	NA
chr7A	670938879	G	A	Intergenic region	TraesCS7A02G477000-TraesCS7A02G477100	NA
chr7A	670938899	A	G	Intergenic region	TraesCS7A02G477000-TraesCS7A02G477100	NA
chr7A	670939036	A	G	Intergenic region	TraesCS7A02G477000-TraesCS7A02G477100	NA
chr7A	670939122	C	T	Intergenic region	TraesCS7A02G477000-TraesCS7A02G477100	NA
chr7A	670939477	GA	G	Intergenic region	TraesCS7A02G477000-TraesCS7A02G477100	NA
chr7A	670939517	C	T	Intergenic region	TraesCS7A02G477000-TraesCS7A02G477100	NA
chr7A	670939566	GCC	G	Intergenic region	TraesCS7A02G477000-TraesCS7A02G477100	NA
chr7A	670939609	G	A	Intergenic region	TraesCS7A02G477000-TraesCS7A02G477100	NA
chr7A	670939790	G	A	Intergenic region	TraesCS7A02G477000-TraesCS7A02G477100	NA
chr7A	670940064	G	A	Intergenic region	TraesCS7A02G477000-TraesCS7A02G477100	NA
chr7A	670940088	C	T	Intergenic region	TraesCS7A02G477000-TraesCS7A02G477100	NA
chr7A	670940135	TATTTCCAGACGGATG	T	Intergenic region	TraesCS7A02G477000-TraesCS7A02G477100	NA
chr7A	670940968	T	C	Intergenic region	TraesCS7A02G477000-TraesCS7A02G477100	NA
chr7A	670941110	T	A	Intergenic region	TraesCS7A02G477000-TraesCS7A02G477100	NA
chr7A	670941555	C	T	Intergenic region	TraesCS7A02G477000-TraesCS7A02G477100	NA
chr7A	670941856	G	C	Intergenic region	TraesCS7A02G477000-TraesCS7A02G477100	NA
chr7A	670941887	T	A	Intergenic region	TraesCS7A02G477000-TraesCS7A02G477100	NA
chr7A	670943488	G	A	Intergenic region	TraesCS7A02G477000-TraesCS7A02G477100	NA
chr7A	670943514	A	C	Intergenic region	TraesCS7A02G477000-TraesCS7A02G477100	NA
chr7A	670943602	C	T	Intergenic region	TraesCS7A02G477000-TraesCS7A02G477100	NA
chr7A	670943686	G	A	Intergenic region	TraesCS7A02G477000-TraesCS7A02G477100	NA
chr7A	670945316	A	G	Non-coding region	TraesCS7A02G477100	Peroxidase
chr7A	670945437	G	A	Non-coding region	TraesCS7A02G477100	Peroxidase
chr7A	670946563	C	T	synonymous_variant	TraesCS7A02G477100	Peroxidase
chr7A	670948488	C	T	Non-coding region	TraesCS7A02G477100	Peroxidase
chr7A	670948542	T	C	Non-coding region	TraesCS7A02G477100	Peroxidase
chr7A	670948568	A	G	Non-coding region	TraesCS7A02G477100	Peroxidase
chr7A	670948592	G	A	Non-coding region	TraesCS7A02G477100	Peroxidase
chr7A	670948783	T	C	Non-coding region	TraesCS7A02G477100	Peroxidase
chr7A	670948928	C	T	Non-coding region	TraesCS7A02G477100	Peroxidase
chr7A	670949049	A	G	Non-coding region	TraesCS7A02G477100	Peroxidase
chr7A	670949104	G	A	Non-coding region	TraesCS7A02G477100	Peroxidase
chr7A	670949220	A	G	Non-coding region	TraesCS7A02G477100	Peroxidase
chr7A	670949253	G	A	Non-coding region	TraesCS7A02G477100	Peroxidase
chr7A	670949854	C	T	Intergenic region	TraesCS7A02G477100-TraesCS7A02G477200	NA
chr7A	670950550	T	G	Intergenic region	TraesCS7A02G477100-TraesCS7A02G477200	NA
chr7A	670951344	A	G	Intergenic region	TraesCS7A02G477100-TraesCS7A02G477200	NA
chr7A	670951353	A	G	Intergenic region	TraesCS7A02G477100-TraesCS7A02G477200	NA
chr7A	670951355	G	A	Intergenic region	TraesCS7A02G477100-TraesCS7A02G477200	NA
chr7A	670951370	G	A	Intergenic region	TraesCS7A02G477100-TraesCS7A02G477200	NA
chr7A	670951401	T	C	Intergenic region	TraesCS7A02G477100-TraesCS7A02G477200	NA
chr7A	670951506	A	G	Intergenic region	TraesCS7A02G477100-TraesCS7A02G477200	NA
chr7A	670951832	A	C	Intergenic region	TraesCS7A02G477100-TraesCS7A02G477200	NA
chr7A	670951850	T	C	Intergenic region	TraesCS7A02G477100-TraesCS7A02G477200	NA
chr7A	670951977	T	C	Intergenic region	TraesCS7A02G477100-TraesCS7A02G477200	NA
chr7A	670951994	T	C	Intergenic region	TraesCS7A02G477100-TraesCS7A02G477200	NA
chr7A	670952012	C	G	Intergenic region	TraesCS7A02G477100-TraesCS7A02G477200	NA
chr7A	670952103	G	A	Intergenic region	TraesCS7A02G477100-TraesCS7A02G477200	NA
chr7A	670952239	G	A	Intergenic region	TraesCS7A02G477100-TraesCS7A02G477200	NA
chr7A	670952945	T	C	Intergenic region	TraesCS7A02G477100-TraesCS7A02G477200	NA
chr7A	670953012	T	C	Intergenic region	TraesCS7A02G477100-TraesCS7A02G477200	NA
chr7A	670953091	G	A	Intergenic region	TraesCS7A02G477100-TraesCS7A02G477200	NA
chr7A	670953207	A	T	Intergenic region	TraesCS7A02G477100-TraesCS7A02G477200	NA
chr7A	670953296	C	G	Intergenic region	TraesCS7A02G477100-TraesCS7A02G477200	NA
chr7A	670953754	G	A	Intergenic region	TraesCS7A02G477100-TraesCS7A02G477200	NA
chr7A	670953810	T	C	Intergenic region	TraesCS7A02G477100-TraesCS7A02G477200	NA
chr7A	670953890	G	A	Intergenic region	TraesCS7A02G477100-TraesCS7A02G477200	NA
chr7A	670965786	A	G	Intergenic region	TraesCS7A02G477300-TraesCS7A02G477400	NA
chr7A	670975336	T	C	Intergenic region	TraesCS7A02G477300-TraesCS7A02G477400	NA
chr7A	670975665	C	A	Intergenic region	TraesCS7A02G477300-TraesCS7A02G477400	NA
chr7A	670981532	G	A	Intergenic region	TraesCS7A02G477300-TraesCS7A02G477400	NA
chr7A	670993566	G	A	Intergenic region	TraesCS7A02G477300-TraesCS7A02G477400	NA
chr7A	670998345	G	A	Intergenic region	TraesCS7A02G477300-TraesCS7A02G477400	NA
chr7A	671011228	G	A	Intergenic region	TraesCS7A02G477300-TraesCS7A02G477400	NA
chr7A	671016230	C	T	Intergenic region	TraesCS7A02G477300-TraesCS7A02G477400	NA
chr7A	671035378	G	A	Intergenic region	TraesCS7A02G477300-TraesCS7A02G477400	NA
chr7A	671051991	A	G	Intergenic region	TraesCS7A02G477300-TraesCS7A02G477400	NA
chr7A	671069556	G	A	Intergenic region	TraesCS7A02G477300-TraesCS7A02G477400	NA
chr7A	671077098	G	A	Non-coding region	TraesCS7A02G477400	WAT1-related protein
chr7A	671078458	T	A	Intergenic region	TraesCS7A02G477400-TraesCS7A02G477500	NA
chr7A	671085201	G	A	Intergenic region	TraesCS7A02G477400-TraesCS7A02G477500	NA
chr7A	671088911	C	G	Intergenic region	TraesCS7A02G477400-TraesCS7A02G477500	NA
chr7A	671091156	C	T	Intergenic region	TraesCS7A02G477400-TraesCS7A02G477500	NA
chr7A	671095131	A	T	Intergenic region	TraesCS7A02G477400-TraesCS7A02G477500	NA
chr7A	671098327	G	A	Intergenic region	TraesCS7A02G477400-TraesCS7A02G477500	NA
chr7A	671109162	G	T	Intergenic region	TraesCS7A02G477400-TraesCS7A02G477500	NA
chr7A	671112318	G	A	Intergenic region	TraesCS7A02G477400-TraesCS7A02G477500	NA
chr7A	671119078	C	T	Non-coding region	TraesCS7A02G477500	WAT1-related protein
chr7A	671121419	G	T	Intron region	TraesCS7A02G477500	WAT1-related protein
chr7A	671121563	AC	A	Intron region	TraesCS7A02G477500	WAT1-related protein
chr7A	671126401	T	A	Non-coding region	TraesCS7A02G477500	WAT1-related protein
chr7A	671127545	G	T	Non-coding region	TraesCS7A02G477500	WAT1-related protein
chr7A	671131751	G	A	Intergenic region	TraesCS7A02G477500-TraesCS7A02G477700	NA
chr7A	671135698	T	C	Intergenic region	TraesCS7A02G477500-TraesCS7A02G477700	NA
chr7A	671147401	C	A	Intergenic region	TraesCS7A02G477500-TraesCS7A02G477700	NA
chr7A	671149953	C	T	Intergenic region	TraesCS7A02G477500-TraesCS7A02G477700	NA
chr7A	671157933	G	A	Intergenic region	TraesCS7A02G477500-TraesCS7A02G477700	NA
chr7A	671160111	C	G	Intergenic region	TraesCS7A02G477500-TraesCS7A02G477700	NA
chr7A	671177026	G	A	Intergenic region	TraesCS7A02G477500-TraesCS7A02G477700	NA
chr7A	671183361	C	T	Intergenic region	TraesCS7A02G477500-TraesCS7A02G477700	NA
chr7A	671222418	T	C	Intergenic region	TraesCS7A02G477900-TraesCS7A02G478000	NA
chr7A	671238110	G	A	Intergenic region	TraesCS7A02G477900-TraesCS7A02G478000	NA
chr7A	671238149	C	T	Intergenic region	TraesCS7A02G477900-TraesCS7A02G478000	NA
chr7A	671238160	G	A	Intergenic region	TraesCS7A02G477900-TraesCS7A02G478000	NA
chr7A	671238223	A	G	Intergenic region	TraesCS7A02G477900-TraesCS7A02G478000	NA
chr7A	671244646	C	T	Intergenic region	TraesCS7A02G477900-TraesCS7A02G478000	NA
chr7A	671247011	G	A	Intergenic region	TraesCS7A02G477900-TraesCS7A02G478000	NA
chr7A	671251177	T	C	Intergenic region	TraesCS7A02G477900-TraesCS7A02G478000	NA
chr7A	671251335	T	C	Intergenic region	TraesCS7A02G477900-TraesCS7A02G478000	NA
chr7A	671259962	C	T	Intergenic region	TraesCS7A02G477900-TraesCS7A02G478000	NA
chr7A	671260125	G	A	Intergenic region	TraesCS7A02G477900-TraesCS7A02G478000	NA
chr7A	671263981	A	T	Intergenic region	TraesCS7A02G477900-TraesCS7A02G478000	NA
chr7A	671266429	AAACCTTCTAG	A	Intergenic region	TraesCS7A02G477900-TraesCS7A02G478000	NA
chr7A	671274073	T	C	Intergenic region	TraesCS7A02G477900-TraesCS7A02G478000	NA
chr7A	671275240	G	A	Intergenic region	TraesCS7A02G477900-TraesCS7A02G478000	NA
chr7A	671281199	G	A	Intergenic region	TraesCS7A02G477900-TraesCS7A02G478000	NA
chr7A	671291002	A	G	Intergenic region	TraesCS7A02G477900-TraesCS7A02G478000	NA
chr7A	671291069	G	A	Intergenic region	TraesCS7A02G477900-TraesCS7A02G478000	NA
chr7A	671305551	C	T	Non-coding region	TraesCS7A02G478000	UDP-glycosyltransferase
chr7A	671305823	AC	A	Non-coding region	TraesCS7A02G478000	UDP-glycosyltransferase
chr7A	671305963	C	CCTCGCGGCGGAGTTGGGG	Non-coding region	TraesCS7A02G478000	UDP-glycosyltransferase
chr7A	671310451	G	C	synonymous_variant	TraesCS7A02G478000	UDP-glycosyltransferase
chr7A	671318247	T	C	Intergenic region	TraesCS7A02G478000-TraesCS7A02G478100	NA
chr7A	671328834	G	A	Intergenic region	TraesCS7A02G478000-TraesCS7A02G478100	NA
chr7A	671331140	T	C	Intergenic region	TraesCS7A02G478000-TraesCS7A02G478100	NA
chr7A	671342188	GCC	G	Intergenic region	TraesCS7A02G478000-TraesCS7A02G478100	NA
chr7A	671343789	T	G	Intergenic region	TraesCS7A02G478000-TraesCS7A02G478100	NA
chr7A	671354492	T	C	Intergenic region	TraesCS7A02G478000-TraesCS7A02G478100	NA
chr7A	671362881	A	G	Intergenic region	TraesCS7A02G478000-TraesCS7A02G478100	NA
chr7A	671406353	G	A	Intergenic region	TraesCS7A02G478000-TraesCS7A02G478100	NA
chr7A	671413082	G	GT	Non-coding region	TraesCS7A02G478100	Glyceraldehyde-3-phosphate dehydrogenase
chr7A	671417881	A	ACT	Non-coding region	TraesCS7A02G478100	Glyceraldehyde-3-phosphate dehydrogenase
chr7A	671417929	C	G	Non-coding region	TraesCS7A02G478100	Glyceraldehyde-3-phosphate dehydrogenase
chr7A	671459618	A	G	Non-coding region	TraesCS7A02G478500	Pleiotropic drug resistance ABC transporter
chr7A	671459790	A	T	Non-coding region	TraesCS7A02G478500	Pleiotropic drug resistance ABC transporter
chr7A	671460451	G	A	Non-coding region	TraesCS7A02G478500	Pleiotropic drug resistance ABC transporter
chr7A	671460482	C	T	Non-coding region	TraesCS7A02G478500	Pleiotropic drug resistance ABC transporter
chr7A	671460906	C	T	Intergenic region	TraesCS7A02G478500-TraesCS7A02G478600	NA
chr7A	671460985	A	G	Intergenic region	TraesCS7A02G478500-TraesCS7A02G478600	NA
chr7A	671461093	T	C	Intergenic region	TraesCS7A02G478500-TraesCS7A02G478600	NA
chr7A	671461182	A	G	Intergenic region	TraesCS7A02G478500-TraesCS7A02G478600	NA
chr7A	671461437	A	G	Intergenic region	TraesCS7A02G478500-TraesCS7A02G478600	NA
chr7A	671461474	A	G	Intergenic region	TraesCS7A02G478500-TraesCS7A02G478600	NA
chr7A	671461584	C	T	Intergenic region	TraesCS7A02G478500-TraesCS7A02G478600	NA
chr7A	671461587	T	TC	Intergenic region	TraesCS7A02G478500-TraesCS7A02G478600	NA
chr7A	671461650	G	A	Intergenic region	TraesCS7A02G478500-TraesCS7A02G478600	NA
chr7A	671461777	C	G	Intergenic region	TraesCS7A02G478500-TraesCS7A02G478600	NA
chr7A	671461948	A	G	Intergenic region	TraesCS7A02G478500-TraesCS7A02G478600	NA
chr7A	671462486	C	T	Intergenic region	TraesCS7A02G478500-TraesCS7A02G478600	NA
chr7A	671462589	T	C	Intergenic region	TraesCS7A02G478500-TraesCS7A02G478600	NA
chr7A	671462648	A	G	Intergenic region	TraesCS7A02G478500-TraesCS7A02G478600	NA
chr7A	671462655	G	A	Intergenic region	TraesCS7A02G478500-TraesCS7A02G478600	NA
chr7A	671462691	CA	C	Intergenic region	TraesCS7A02G478500-TraesCS7A02G478600	NA
chr7A	671462693	TTAACCTTCGCGCAAAGGATCATTAACCAAGAAG	T	Intergenic region	TraesCS7A02G478500-TraesCS7A02G478600	NA
chr7A	671462798	T	C	Intergenic region	TraesCS7A02G478500-TraesCS7A02G478600	NA
chr7A	671463047	T	C	Intergenic region	TraesCS7A02G478500-TraesCS7A02G478600	NA
chr7A	671463103	G	A	Intergenic region	TraesCS7A02G478500-TraesCS7A02G478600	NA
chr7A	671463178	C	T	Intergenic region	TraesCS7A02G478500-TraesCS7A02G478600	NA
chr7A	671463212	T	C	Intergenic region	TraesCS7A02G478500-TraesCS7A02G478600	NA
chr7A	671463872	G	C	Intergenic region	TraesCS7A02G478500-TraesCS7A02G478600	NA
chr7A	671463935	G	T	Intergenic region	TraesCS7A02G478500-TraesCS7A02G478600	NA
chr7A	671463973	G	A	Intergenic region	TraesCS7A02G478500-TraesCS7A02G478600	NA
chr7A	671464111	A	G	Intergenic region	TraesCS7A02G478500-TraesCS7A02G478600	NA
chr7A	671464370	C	T	Intergenic region	TraesCS7A02G478500-TraesCS7A02G478600	NA
chr7A	671464391	C	T	Intergenic region	TraesCS7A02G478500-TraesCS7A02G478600	NA
chr7A	671466192	G	C	Non-coding region	TraesCS7A02G478600	DUF21 domain-containing protein
chr7A	671466805	T	C	Non-coding region	TraesCS7A02G478600	DUF21 domain-containing protein
chr7A	671467498	A	G	Non-coding region	TraesCS7A02G478600	DUF21 domain-containing protein
chr7A	671467971	A	C	Non-coding region	TraesCS7A02G478600	DUF21 domain-containing protein
chr7A	671474636	C	G	Non-coding region	TraesCS7A02G478600	DUF21 domain-containing protein
chr7A	671476698	G	A	Non-coding region	TraesCS7A02G478600	DUF21 domain-containing protein
chr7A	671476699	C	T	Non-coding region	TraesCS7A02G478600	DUF21 domain-containing protein
chr7A	671476944	A	G	Non-coding region	TraesCS7A02G478600	DUF21 domain-containing protein
chr7A	671477347	A	C	Non-coding region	TraesCS7A02G478600	DUF21 domain-containing protein
chr7A	671477870	CA	C	Non-coding region	TraesCS7A02G478600	DUF21 domain-containing protein
chr7A	671477914	C	T	Non-coding region	TraesCS7A02G478600	DUF21 domain-containing protein
chr7A	671477937	C	T	Non-coding region	TraesCS7A02G478600	DUF21 domain-containing protein
chr7A	671478027	A	T	Non-coding region	TraesCS7A02G478600	DUF21 domain-containing protein
chr7A	671478372	T	G	Intergenic region	TraesCS7A02G478600-TraesCS7A02G478700	NA
chr7A	671478508	T	G	Intergenic region	TraesCS7A02G478600-TraesCS7A02G478700	NA
chr7A	671478567	T	C	Intergenic region	TraesCS7A02G478600-TraesCS7A02G478700	NA
chr7A	671478645	G	A	Intergenic region	TraesCS7A02G478600-TraesCS7A02G478700	NA
chr7A	671478664	A	G	Intergenic region	TraesCS7A02G478600-TraesCS7A02G478700	NA
chr7A	671478691	G	A	Intergenic region	TraesCS7A02G478600-TraesCS7A02G478700	NA
chr7A	671478698	C	T	Intergenic region	TraesCS7A02G478600-TraesCS7A02G478700	NA
chr7A	671478806	T	C	Intergenic region	TraesCS7A02G478600-TraesCS7A02G478700	NA
chr7A	671478807	T	A	Intergenic region	TraesCS7A02G478600-TraesCS7A02G478700	NA
chr7A	671478829	G	T	Intergenic region	TraesCS7A02G478600-TraesCS7A02G478700	NA
chr7A	671478849	T	C	Intergenic region	TraesCS7A02G478600-TraesCS7A02G478700	NA
chr7A	671479165	A	T	Intergenic region	TraesCS7A02G478600-TraesCS7A02G478700	NA
chr7A	671479298	C	T	Intergenic region	TraesCS7A02G478600-TraesCS7A02G478700	NA
chr7A	671479428	T	C	Intergenic region	TraesCS7A02G478600-TraesCS7A02G478700	NA
chr7A	671479501	T	C	Intergenic region	TraesCS7A02G478600-TraesCS7A02G478700	NA
chr7A	671479519	T	C	Intergenic region	TraesCS7A02G478600-TraesCS7A02G478700	NA
chr7A	671479806	G	A	Intergenic region	TraesCS7A02G478600-TraesCS7A02G478700	NA
chr7A	671480289	C	T	Intergenic region	TraesCS7A02G478600-TraesCS7A02G478700	NA
chr7A	671480442	C	T	Intergenic region	TraesCS7A02G478600-TraesCS7A02G478700	NA
chr7A	671481239	T	G	Non-coding region	TraesCS7A02G478700	VQ motif family protein
chr7A	671481571	CCT	C	Non-coding region	TraesCS7A02G478700	VQ motif family protein
chr7A	671481792	G	A	Non-coding region	TraesCS7A02G478700	VQ motif family protein
chr7A	671481855	C	A	Non-coding region	TraesCS7A02G478700	VQ motif family protein
chr7A	671481967	G	A	Non-coding region	TraesCS7A02G478700	VQ motif family protein
chr7A	671481970	G	T	Non-coding region	TraesCS7A02G478700	VQ motif family protein
chr7A	671482086	C	T	Non-coding region	TraesCS7A02G478700	VQ motif family protein
chr7A	671482190	C	T	Non-coding region	TraesCS7A02G478700	VQ motif family protein
chr7A	671482290	A	G	Non-coding region	TraesCS7A02G478700	VQ motif family protein
chr7A	671482548	G	T	Non-coding region	TraesCS7A02G478700	VQ motif family protein
chr7A	671482747	T	C	Non-coding region	TraesCS7A02G478700	VQ motif family protein
chr7A	671482793	G	A	Non-coding region	TraesCS7A02G478700	VQ motif family protein
chr7A	671483852	A	AGTGG	Non-coding region	TraesCS7A02G478700	VQ motif family protein
chr7A	671483854	C	CA	Non-coding region	TraesCS7A02G478700	VQ motif family protein
chr7A	671483856	T	TGG	Non-coding region	TraesCS7A02G478700	VQ motif family protein
chr7A	671484950	C	G	Non-coding region	TraesCS7A02G478700	VQ motif family protein
chr7A	671486150	C	T	Intergenic region	TraesCS7A02G478700-TraesCS7A02G478800	NA
chr7A	671487002	C	T	Intergenic region	TraesCS7A02G478700-TraesCS7A02G478800	NA
chr7A	671487084	C	T	Intergenic region	TraesCS7A02G478700-TraesCS7A02G478800	NA
chr7A	671487111	C	G	Intergenic region	TraesCS7A02G478700-TraesCS7A02G478800	NA
chr7A	671487274	G	T	Intergenic region	TraesCS7A02G478700-TraesCS7A02G478800	NA
chr7A	671487677	C	T	Intergenic region	TraesCS7A02G478700-TraesCS7A02G478800	NA
chr7A	671487771	A	G	Intergenic region	TraesCS7A02G478700-TraesCS7A02G478800	NA
chr7A	671487832	G	T	Intergenic region	TraesCS7A02G478700-TraesCS7A02G478800	NA
chr7A	671488440	GTTTTT	G	Intergenic region	TraesCS7A02G478700-TraesCS7A02G478800	NA
chr7A	671488479	G	A	Intergenic region	TraesCS7A02G478700-TraesCS7A02G478800	NA
chr7A	671489266	A	G	Intergenic region	TraesCS7A02G478700-TraesCS7A02G478800	NA
chr7A	671489447	A	G	Intergenic region	TraesCS7A02G478700-TraesCS7A02G478800	NA
chr7A	671489496	C	T	Intergenic region	TraesCS7A02G478700-TraesCS7A02G478800	NA
chr7A	671489538	T	C	Intergenic region	TraesCS7A02G478700-TraesCS7A02G478800	NA
chr7A	671489562	T	C	Intergenic region	TraesCS7A02G478700-TraesCS7A02G478800	NA
chr7A	671489700	G	A	Intergenic region	TraesCS7A02G478700-TraesCS7A02G478800	NA
chr7A	671489937	C	A	Intergenic region	TraesCS7A02G478700-TraesCS7A02G478800	NA
chr7A	671490342	C	T	Intergenic region	TraesCS7A02G478700-TraesCS7A02G478800	NA
chr7A	671490383	G	A	Intergenic region	TraesCS7A02G478700-TraesCS7A02G478800	NA
chr7A	671490485	T	C	Intergenic region	TraesCS7A02G478700-TraesCS7A02G478800	NA
chr7A	671490657	C	T	Intergenic region	TraesCS7A02G478700-TraesCS7A02G478800	NA
chr7A	671490695	G	A	Intergenic region	TraesCS7A02G478700-TraesCS7A02G478800	NA
chr7A	671490763	G	C	Intergenic region	TraesCS7A02G478700-TraesCS7A02G478800	NA
chr7A	671490970	A	G	Intergenic region	TraesCS7A02G478700-TraesCS7A02G478800	NA
chr7A	671491075	A	G	Intergenic region	TraesCS7A02G478700-TraesCS7A02G478800	NA
chr7A	671491331	A	G	Intergenic region	TraesCS7A02G478700-TraesCS7A02G478800	NA
chr7A	671491356	C	T	Intergenic region	TraesCS7A02G478700-TraesCS7A02G478800	NA
chr7A	671491421	G	A	Intergenic region	TraesCS7A02G478700-TraesCS7A02G478800	NA
chr7A	671491490	A	T	Intergenic region	TraesCS7A02G478700-TraesCS7A02G478800	NA
chr7A	671491544	T	C	Intergenic region	TraesCS7A02G478700-TraesCS7A02G478800	NA
chr7A	671492221	C	T	Intergenic region	TraesCS7A02G478700-TraesCS7A02G478800	NA
chr7A	671493919	T	G	Intergenic region	TraesCS7A02G478700-TraesCS7A02G478800	NA
chr7A	671494434	T	C	Intergenic region	TraesCS7A02G478700-TraesCS7A02G478800	NA
chr7A	671494631	G	A	Intergenic region	TraesCS7A02G478700-TraesCS7A02G478800	NA
chr7A	671495763	GC	G	Intergenic region	TraesCS7A02G478700-TraesCS7A02G478800	NA
chr7A	671496075	A	T	Intergenic region	TraesCS7A02G478700-TraesCS7A02G478800	NA
chr7A	671496114	C	T	Intergenic region	TraesCS7A02G478700-TraesCS7A02G478800	NA
chr7A	671497048	C	T	Intergenic region	TraesCS7A02G478700-TraesCS7A02G478800	NA
chr7A	671497307	A	C	Intergenic region	TraesCS7A02G478700-TraesCS7A02G478800	NA
chr7A	671499756	T	C	Intron region	TraesCS7A02G478800	Mediator of RNA polymerase II transcription subunit 11
chr7A	671499947	G	C	Intron region	TraesCS7A02G478800	Mediator of RNA polymerase II transcription subunit 11
chr7A	671500849	C	A	Non-coding region	TraesCS7A02G478800	Mediator of RNA polymerase II transcription subunit 11
chr7A	671502021	T	TC	Non-coding region	TraesCS7A02G478800	Mediator of RNA polymerase II transcription subunit 11
chr7A	671502652	C	T	Non-coding region	TraesCS7A02G478800	Mediator of RNA polymerase II transcription subunit 11
chr7A	671503791	A	G	Intergenic region	TraesCS7A02G478800-TraesCS7A02G478900	NA
chr7A	671505810	T	C	Intergenic region	TraesCS7A02G478800-TraesCS7A02G478900	NA
chr7A	671505832	CTG	C	Intergenic region	TraesCS7A02G478800-TraesCS7A02G478900	NA
chr7A	671505845	T	C	Intergenic region	TraesCS7A02G478800-TraesCS7A02G478900	NA
chr7A	671505888	G	A	Intergenic region	TraesCS7A02G478800-TraesCS7A02G478900	NA
chr7A	671505919	GT	G	Intergenic region	TraesCS7A02G478800-TraesCS7A02G478900	NA
chr7A	671505928	AG	A	Intergenic region	TraesCS7A02G478800-TraesCS7A02G478900	NA
chr7A	671506591	T	G	Intergenic region	TraesCS7A02G478800-TraesCS7A02G478900	NA
chr7A	671506598	T	TG	Intergenic region	TraesCS7A02G478800-TraesCS7A02G478900	NA
chr7A	671506639	G	C	Intergenic region	TraesCS7A02G478800-TraesCS7A02G478900	NA
chr7A	671506662	G	A	Intergenic region	TraesCS7A02G478800-TraesCS7A02G478900	NA
chr7A	671507040	T	C	Intergenic region	TraesCS7A02G478800-TraesCS7A02G478900	NA
chr7A	671507092	T	C	Intergenic region	TraesCS7A02G478800-TraesCS7A02G478900	NA
chr7A	671507611	T	G	Intergenic region	TraesCS7A02G478800-TraesCS7A02G478900	NA
chr7A	671507663	A	G	Intergenic region	TraesCS7A02G478800-TraesCS7A02G478900	NA
chr7A	671507851	G	A	Intergenic region	TraesCS7A02G478800-TraesCS7A02G478900	NA
chr7A	671512607	A	T	Intergenic region	TraesCS7A02G478800-TraesCS7A02G478900	NA
chr7A	671512619	A	T	Intergenic region	TraesCS7A02G478800-TraesCS7A02G478900	NA
chr7A	671514073	G	A	Intergenic region	TraesCS7A02G478800-TraesCS7A02G478900	NA
chr7A	671514219	G	T	Intergenic region	TraesCS7A02G478800-TraesCS7A02G478900	NA
chr7A	671514233	G	A	Intergenic region	TraesCS7A02G478800-TraesCS7A02G478900	NA
chr7A	671514237	T	C	Intergenic region	TraesCS7A02G478800-TraesCS7A02G478900	NA
chr7A	671514272	C	T	Intergenic region	TraesCS7A02G478800-TraesCS7A02G478900	NA
chr7A	671514325	G	A	Intergenic region	TraesCS7A02G478800-TraesCS7A02G478900	NA
chr7A	671514596	A	C	Intergenic region	TraesCS7A02G478800-TraesCS7A02G478900	NA
chr7A	671516077	C	T	Intergenic region	TraesCS7A02G478800-TraesCS7A02G478900	NA
chr7A	671517330	T	C	Intergenic region	TraesCS7A02G478800-TraesCS7A02G478900	NA
chr7A	671517588	G	A	Intergenic region	TraesCS7A02G478800-TraesCS7A02G478900	NA
chr7A	671518157	CA	C	Intergenic region	TraesCS7A02G478800-TraesCS7A02G478900	NA
chr7A	671518163	G	T	Intergenic region	TraesCS7A02G478800-TraesCS7A02G478900	NA
chr7A	671518181	G	A	Intergenic region	TraesCS7A02G478800-TraesCS7A02G478900	NA
chr7A	671518258	G	C	Intergenic region	TraesCS7A02G478800-TraesCS7A02G478900	NA
chr7A	671518484	A	G	Intergenic region	TraesCS7A02G478800-TraesCS7A02G478900	NA
chr7A	671518486	A	G	Intergenic region	TraesCS7A02G478800-TraesCS7A02G478900	NA
chr7A	671518587	G	A	Intergenic region	TraesCS7A02G478800-TraesCS7A02G478900	NA
chr7A	671518622	T	C	Intergenic region	TraesCS7A02G478800-TraesCS7A02G478900	NA
chr7A	671518669	A	G	Intergenic region	TraesCS7A02G478800-TraesCS7A02G478900	NA
chr7A	671518707	G	A	Intergenic region	TraesCS7A02G478800-TraesCS7A02G478900	NA
chr7A	671518732	G	A	Intergenic region	TraesCS7A02G478800-TraesCS7A02G478900	NA
chr7A	671523725	T	A	Non-coding region	TraesCS7A02G478900	Heptaprenylglyceryl phosphate synthase
chr7A	671524067	C	T	Non-coding region	TraesCS7A02G478900	Heptaprenylglyceryl phosphate synthase
chr7A	671524152	T	C	Non-coding region	TraesCS7A02G478900	Heptaprenylglyceryl phosphate synthase
chr7A	671524189	G	A	Non-coding region	TraesCS7A02G478900	Heptaprenylglyceryl phosphate synthase
chr7A	671524582	A	G	Non-coding region	TraesCS7A02G478900	Heptaprenylglyceryl phosphate synthase
chr7A	671524792	G	A	Non-coding region	TraesCS7A02G478900	Heptaprenylglyceryl phosphate synthase
chr7A	671524850	A	T	Non-coding region	TraesCS7A02G478900	Heptaprenylglyceryl phosphate synthase
chr7A	671524851	A	T	Non-coding region	TraesCS7A02G478900	Heptaprenylglyceryl phosphate synthase
chr7A	671525043	C	T	Non-coding region	TraesCS7A02G478900	Heptaprenylglyceryl phosphate synthase
chr7A	671525124	C	T	Non-coding region	TraesCS7A02G478900	Heptaprenylglyceryl phosphate synthase
chr7A	671525219	C	T	Non-coding region	TraesCS7A02G478900	Heptaprenylglyceryl phosphate synthase
chr7A	671525235	G	A	Non-coding region	TraesCS7A02G478900	Heptaprenylglyceryl phosphate synthase
chr7A	671525352	C	T	Intergenic region	TraesCS7A02G478900-TraesCS7A02G479000	NA
chr7A	671525482	T	C	Intergenic region	TraesCS7A02G478900-TraesCS7A02G479000	NA
chr7A	671525859	A	T	Intergenic region	TraesCS7A02G478900-TraesCS7A02G479000	NA
chr7A	671526085	C	T	Intergenic region	TraesCS7A02G478900-TraesCS7A02G479000	NA
chr7A	671526110	T	C	Intergenic region	TraesCS7A02G478900-TraesCS7A02G479000	NA
chr7A	671526138	C	T	Intergenic region	TraesCS7A02G478900-TraesCS7A02G479000	NA
chr7A	671526261	A	G	Intergenic region	TraesCS7A02G478900-TraesCS7A02G479000	NA
chr7A	671526294	T	C	Intergenic region	TraesCS7A02G478900-TraesCS7A02G479000	NA
chr7A	671526664	T	C	Intergenic region	TraesCS7A02G478900-TraesCS7A02G479000	NA
chr7A	671526715	G	A	Intergenic region	TraesCS7A02G478900-TraesCS7A02G479000	NA
chr7A	671527092	G	A	Intergenic region	TraesCS7A02G478900-TraesCS7A02G479000	NA
chr7A	671527268	G	A	Intergenic region	TraesCS7A02G478900-TraesCS7A02G479000	NA
chr7A	671527858	C	T	Intergenic region	TraesCS7A02G478900-TraesCS7A02G479000	NA
chr7A	671527893	T	A	Intergenic region	TraesCS7A02G478900-TraesCS7A02G479000	NA
chr7A	671528196	G	C	Intergenic region	TraesCS7A02G478900-TraesCS7A02G479000	NA
chr7A	671528460	T	C	Intergenic region	TraesCS7A02G478900-TraesCS7A02G479000	NA
chr7A	671528757	GC	G	Intergenic region	TraesCS7A02G478900-TraesCS7A02G479000	NA
chr7A	671529185	T	C	Intergenic region	TraesCS7A02G478900-TraesCS7A02G479000	NA
chr7A	671529195	T	G	Intergenic region	TraesCS7A02G478900-TraesCS7A02G479000	NA
chr7A	671529319	A	G	Intergenic region	TraesCS7A02G478900-TraesCS7A02G479000	NA
chr7A	671529355	C	T	Intergenic region	TraesCS7A02G478900-TraesCS7A02G479000	NA
chr7A	671529571	C	T	Intergenic region	TraesCS7A02G478900-TraesCS7A02G479000	NA
chr7A	671530415	T	C	Intergenic region	TraesCS7A02G478900-TraesCS7A02G479000	NA
chr7A	671530495	G	A	Intergenic region	TraesCS7A02G478900-TraesCS7A02G479000	NA
chr7A	671530507	C	T	Intergenic region	TraesCS7A02G478900-TraesCS7A02G479000	NA
chr7A	671530656	C	T	Intergenic region	TraesCS7A02G478900-TraesCS7A02G479000	NA
chr7A	671530732	G	T	Intergenic region	TraesCS7A02G478900-TraesCS7A02G479000	NA
chr7A	671530739	C	A	Intergenic region	TraesCS7A02G478900-TraesCS7A02G479000	NA
chr7A	671530837	C	CG	Intergenic region	TraesCS7A02G478900-TraesCS7A02G479000	NA
chr7A	671531951	T	C	Intergenic region	TraesCS7A02G478900-TraesCS7A02G479000	NA
chr7A	671536347	C	T	Intergenic region	TraesCS7A02G478900-TraesCS7A02G479000	NA
chr7A	671536824	T	C	Intergenic region	TraesCS7A02G478900-TraesCS7A02G479000	NA
chr7A	671536879	T	C	Intergenic region	TraesCS7A02G478900-TraesCS7A02G479000	NA
chr7A	671537235	A	G	Intergenic region	TraesCS7A02G478900-TraesCS7A02G479000	NA
chr7A	671537577	T	C	Intergenic region	TraesCS7A02G478900-TraesCS7A02G479000	NA
chr7A	671537604	A	G	Intergenic region	TraesCS7A02G478900-TraesCS7A02G479000	NA
chr7A	671539405	G	A	Intergenic region	TraesCS7A02G478900-TraesCS7A02G479000	NA
chr7A	671539408	T	A	Intergenic region	TraesCS7A02G478900-TraesCS7A02G479000	NA
chr7A	671540032	A	G	Intergenic region	TraesCS7A02G478900-TraesCS7A02G479000	NA
chr7A	671540060	T	A	Intergenic region	TraesCS7A02G478900-TraesCS7A02G479000	NA
chr7A	671540150	G	A	Intergenic region	TraesCS7A02G478900-TraesCS7A02G479000	NA
chr7A	671540232	G	T	Intergenic region	TraesCS7A02G478900-TraesCS7A02G479000	NA
chr7A	671540491	T	C	Intergenic region	TraesCS7A02G478900-TraesCS7A02G479000	NA
chr7A	671540524	T	G	Intergenic region	TraesCS7A02G478900-TraesCS7A02G479000	NA
chr7A	671540526	G	A	Intergenic region	TraesCS7A02G478900-TraesCS7A02G479000	NA
chr7A	671540563	C	G	Intergenic region	TraesCS7A02G478900-TraesCS7A02G479000	NA
chr7A	671540603	T	G	Intergenic region	TraesCS7A02G478900-TraesCS7A02G479000	NA
chr7A	671540803	C	T	Intergenic region	TraesCS7A02G478900-TraesCS7A02G479000	NA
chr7A	671540864	A	C	Intergenic region	TraesCS7A02G478900-TraesCS7A02G479000	NA
chr7A	671540875	T	C	Intergenic region	TraesCS7A02G478900-TraesCS7A02G479000	NA
chr7A	671540933	GA	G	Intergenic region	TraesCS7A02G478900-TraesCS7A02G479000	NA
chr7A	671540966	G	A	Intergenic region	TraesCS7A02G478900-TraesCS7A02G479000	NA
chr7A	671540979	A	G	Intergenic region	TraesCS7A02G478900-TraesCS7A02G479000	NA
chr7A	671541078	T	C	Intergenic region	TraesCS7A02G478900-TraesCS7A02G479000	NA
chr7A	671541084	C	G	Intergenic region	TraesCS7A02G478900-TraesCS7A02G479000	NA
chr7A	671541438	G	C	Intergenic region	TraesCS7A02G478900-TraesCS7A02G479000	NA
chr7A	671541765	T	TA	Intergenic region	TraesCS7A02G478900-TraesCS7A02G479000	NA
chr7A	671542051	T	C	Intergenic region	TraesCS7A02G478900-TraesCS7A02G479000	NA
chr7A	671544010	G	A	Intergenic region	TraesCS7A02G478900-TraesCS7A02G479000	NA
chr7A	671544245	T	C	Intergenic region	TraesCS7A02G478900-TraesCS7A02G479000	NA
chr7A	671544904	G	A	Intergenic region	TraesCS7A02G478900-TraesCS7A02G479000	NA
chr7A	671544988	T	C	Intergenic region	TraesCS7A02G478900-TraesCS7A02G479000	NA
chr7A	671545037	A	G	Intergenic region	TraesCS7A02G478900-TraesCS7A02G479000	NA
chr7A	671545078	C	T	Intergenic region	TraesCS7A02G478900-TraesCS7A02G479000	NA
chr7A	671545190	G	A	Intergenic region	TraesCS7A02G478900-TraesCS7A02G479000	NA
chr7A	671545420	C	T	Intergenic region	TraesCS7A02G478900-TraesCS7A02G479000	NA
chr7A	671545702	A	G	Intergenic region	TraesCS7A02G478900-TraesCS7A02G479000	NA
chr7A	671545747	G	A	Intergenic region	TraesCS7A02G478900-TraesCS7A02G479000	NA
chr7A	671545768	G	A	Intergenic region	TraesCS7A02G478900-TraesCS7A02G479000	NA
chr7A	671546641	A	G	Intergenic region	TraesCS7A02G478900-TraesCS7A02G479000	NA
chr7A	671546658	G	A	Intergenic region	TraesCS7A02G478900-TraesCS7A02G479000	NA
chr7A	671546721	T	G	Intergenic region	TraesCS7A02G478900-TraesCS7A02G479000	NA
chr7A	671546727	T	C	Intergenic region	TraesCS7A02G478900-TraesCS7A02G479000	NA
chr7A	671546764	C	T	Intergenic region	TraesCS7A02G478900-TraesCS7A02G479000	NA
chr7A	671547651	GA	G	Intergenic region	TraesCS7A02G478900-TraesCS7A02G479000	NA
chr7A	671547690	A	AT	Intergenic region	TraesCS7A02G478900-TraesCS7A02G479000	NA
chr7A	671548220	AC	A	Intergenic region	TraesCS7A02G478900-TraesCS7A02G479000	NA
chr7A	671548279	G	C	Intergenic region	TraesCS7A02G478900-TraesCS7A02G479000	NA
chr7A	671549148	G	A	Intergenic region	TraesCS7A02G478900-TraesCS7A02G479000	NA
chr7A	671549157	G	A	Intergenic region	TraesCS7A02G478900-TraesCS7A02G479000	NA
chr7A	671549204	A	G	Intergenic region	TraesCS7A02G478900-TraesCS7A02G479000	NA
chr7A	671549291	A	G	Intergenic region	TraesCS7A02G478900-TraesCS7A02G479000	NA
chr7A	671549293	T	C	Intergenic region	TraesCS7A02G478900-TraesCS7A02G479000	NA
chr7A	671549301	G	A	Intergenic region	TraesCS7A02G478900-TraesCS7A02G479000	NA
chr7A	671549449	C	T	Intergenic region	TraesCS7A02G478900-TraesCS7A02G479000	NA
chr7A	671549557	T	C	Intergenic region	TraesCS7A02G478900-TraesCS7A02G479000	NA
chr7A	671549560	T	C	Intergenic region	TraesCS7A02G478900-TraesCS7A02G479000	NA
chr7A	671549599	T	C	Intergenic region	TraesCS7A02G478900-TraesCS7A02G479000	NA
chr7A	671549606	G	A	Intergenic region	TraesCS7A02G478900-TraesCS7A02G479000	NA
chr7A	671549671	G	A	Intergenic region	TraesCS7A02G478900-TraesCS7A02G479000	NA
chr7A	671549799	G	A	Intergenic region	TraesCS7A02G478900-TraesCS7A02G479000	NA
chr7A	671549940	A	G	Intergenic region	TraesCS7A02G478900-TraesCS7A02G479000	NA
chr7A	671549960	T	C	Intergenic region	TraesCS7A02G478900-TraesCS7A02G479000	NA
chr7A	671550026	T	A	Intergenic region	TraesCS7A02G478900-TraesCS7A02G479000	NA
chr7A	671550059	C	T	Intergenic region	TraesCS7A02G478900-TraesCS7A02G479000	NA
chr7A	671550078	G	A	Intergenic region	TraesCS7A02G478900-TraesCS7A02G479000	NA
chr7A	671550140	A	G	Intergenic region	TraesCS7A02G478900-TraesCS7A02G479000	NA
chr7A	671550683	C	T	Intergenic region	TraesCS7A02G478900-TraesCS7A02G479000	NA
chr7A	671550734	T	C	Intergenic region	TraesCS7A02G478900-TraesCS7A02G479000	NA
chr7A	671551416	C	A	Intergenic region	TraesCS7A02G478900-TraesCS7A02G479000	NA
chr7A	671551969	T	C	Intergenic region	TraesCS7A02G478900-TraesCS7A02G479000	NA
chr7A	671552039	T	C	Intergenic region	TraesCS7A02G478900-TraesCS7A02G479000	NA
chr7A	671552471	T	C	Intergenic region	TraesCS7A02G478900-TraesCS7A02G479000	NA
chr7A	671552821	G	A	Intergenic region	TraesCS7A02G478900-TraesCS7A02G479000	NA
chr7A	671553432	C	G	Intergenic region	TraesCS7A02G478900-TraesCS7A02G479000	NA
chr7A	671555030	G	T	Intergenic region	TraesCS7A02G478900-TraesCS7A02G479000	NA
chr7A	671555109	C	T	Intergenic region	TraesCS7A02G478900-TraesCS7A02G479000	NA
chr7A	671559967	C	T	Intergenic region	TraesCS7A02G478900-TraesCS7A02G479000	NA
chr7A	671560021	T	C	Intergenic region	TraesCS7A02G478900-TraesCS7A02G479000	NA
chr7A	671560056	CAT	C	Intergenic region	TraesCS7A02G478900-TraesCS7A02G479000	NA
chr7A	671560102	G	C	Intergenic region	TraesCS7A02G478900-TraesCS7A02G479000	NA
chr7A	671561423	G	A	Intergenic region	TraesCS7A02G478900-TraesCS7A02G479000	NA
chr7A	671561918	C	A	Intergenic region	TraesCS7A02G478900-TraesCS7A02G479000	NA
chr7A	671561944	C	CA	Intergenic region	TraesCS7A02G478900-TraesCS7A02G479000	NA
chr7A	671562701	G	A	Intergenic region	TraesCS7A02G478900-TraesCS7A02G479000	NA
chr7A	671562706	G	A	Intergenic region	TraesCS7A02G478900-TraesCS7A02G479000	NA
chr7A	671562739	A	G	Intergenic region	TraesCS7A02G478900-TraesCS7A02G479000	NA
chr7A	671562804	G	T	Intergenic region	TraesCS7A02G478900-TraesCS7A02G479000	NA
chr7A	671562834	C	G	Intergenic region	TraesCS7A02G478900-TraesCS7A02G479000	NA
chr7A	671562866	C	T	Intergenic region	TraesCS7A02G478900-TraesCS7A02G479000	NA
chr7A	671562874	G	T	Intergenic region	TraesCS7A02G478900-TraesCS7A02G479000	NA
chr7A	671563204	G	A	Intergenic region	TraesCS7A02G478900-TraesCS7A02G479000	NA
chr7A	671564535	T	C	Intergenic region	TraesCS7A02G478900-TraesCS7A02G479000	NA
chr7A	671564544	A	G	Intergenic region	TraesCS7A02G478900-TraesCS7A02G479000	NA
chr7A	671565080	C	A	Intergenic region	TraesCS7A02G478900-TraesCS7A02G479000	NA
chr7A	671565330	G	C	Intergenic region	TraesCS7A02G478900-TraesCS7A02G479000	NA
chr7A	671565354	C	A	Intergenic region	TraesCS7A02G478900-TraesCS7A02G479000	NA
chr7A	671565438	A	G	Intergenic region	TraesCS7A02G478900-TraesCS7A02G479000	NA
chr7A	671565802	A	G	Intergenic region	TraesCS7A02G478900-TraesCS7A02G479000	NA
chr7A	671566049	G	A	Intergenic region	TraesCS7A02G478900-TraesCS7A02G479000	NA
chr7A	671566188	T	C	Intergenic region	TraesCS7A02G478900-TraesCS7A02G479000	NA
chr7A	671566446	T	C	Intergenic region	TraesCS7A02G478900-TraesCS7A02G479000	NA
chr7A	671566501	G	A	Intergenic region	TraesCS7A02G478900-TraesCS7A02G479000	NA
chr7A	671566606	G	A	Intergenic region	TraesCS7A02G478900-TraesCS7A02G479000	NA
chr7A	671566643	G	A	Intergenic region	TraesCS7A02G478900-TraesCS7A02G479000	NA
chr7A	671566653	T	C	Intergenic region	TraesCS7A02G478900-TraesCS7A02G479000	NA
chr7A	671567302	T	G	Intergenic region	TraesCS7A02G478900-TraesCS7A02G479000	NA
chr7A	671567475	T	A	Intergenic region	TraesCS7A02G478900-TraesCS7A02G479000	NA
chr7A	671568501	A	G	Intergenic region	TraesCS7A02G478900-TraesCS7A02G479000	NA
chr7A	671569936	T	C	Intergenic region	TraesCS7A02G478900-TraesCS7A02G479000	NA
chr7A	671570204	T	C	Intergenic region	TraesCS7A02G478900-TraesCS7A02G479000	NA
chr7A	671570225	C	T	Intergenic region	TraesCS7A02G478900-TraesCS7A02G479000	NA
chr7A	671570410	G	A	Intergenic region	TraesCS7A02G478900-TraesCS7A02G479000	NA
chr7A	671570493	G	A	Intergenic region	TraesCS7A02G478900-TraesCS7A02G479000	NA
chr7A	671570734	G	GA	Intergenic region	TraesCS7A02G478900-TraesCS7A02G479000	NA
chr7A	671570744	G	A	Intergenic region	TraesCS7A02G478900-TraesCS7A02G479000	NA
chr7A	671570765	T	C	Intergenic region	TraesCS7A02G478900-TraesCS7A02G479000	NA
chr7A	671570839	G	A	Intergenic region	TraesCS7A02G478900-TraesCS7A02G479000	NA
chr7A	671570883	G	C	Intergenic region	TraesCS7A02G478900-TraesCS7A02G479000	NA
chr7A	671570900	C	T	Intergenic region	TraesCS7A02G478900-TraesCS7A02G479000	NA
chr7A	671571007	C	G	Intergenic region	TraesCS7A02G478900-TraesCS7A02G479000	NA
chr7A	671571801	G	A	Intergenic region	TraesCS7A02G478900-TraesCS7A02G479000	NA
chr7A	671571907	C	A	Intergenic region	TraesCS7A02G478900-TraesCS7A02G479000	NA
chr7A	671571925	C	T	Intergenic region	TraesCS7A02G478900-TraesCS7A02G479000	NA
chr7A	671572024	G	A	Intergenic region	TraesCS7A02G478900-TraesCS7A02G479000	NA
chr7A	671572056	G	A	Intergenic region	TraesCS7A02G478900-TraesCS7A02G479000	NA
chr7A	671572080	C	T	Intergenic region	TraesCS7A02G478900-TraesCS7A02G479000	NA
chr7A	671572151	T	C	Intergenic region	TraesCS7A02G478900-TraesCS7A02G479000	NA
chr7A	671572171	A	G	Intergenic region	TraesCS7A02G478900-TraesCS7A02G479000	NA
chr7A	671572283	C	G	Intergenic region	TraesCS7A02G478900-TraesCS7A02G479000	NA
chr7A	671572295	T	C	Intergenic region	TraesCS7A02G478900-TraesCS7A02G479000	NA
chr7A	671572382	G	C	Intergenic region	TraesCS7A02G478900-TraesCS7A02G479000	NA
chr7A	671572396	T	C	Intergenic region	TraesCS7A02G478900-TraesCS7A02G479000	NA
chr7A	671572397	G	A	Intergenic region	TraesCS7A02G478900-TraesCS7A02G479000	NA
chr7A	671573160	C	A	Intergenic region	TraesCS7A02G478900-TraesCS7A02G479000	NA
chr7A	671573235	C	T	Intergenic region	TraesCS7A02G478900-TraesCS7A02G479000	NA
chr7A	671573652	T	C	Intergenic region	TraesCS7A02G478900-TraesCS7A02G479000	NA
chr7A	671574766	G	A	Intergenic region	TraesCS7A02G478900-TraesCS7A02G479000	NA
chr7A	671574784	C	A	Intergenic region	TraesCS7A02G478900-TraesCS7A02G479000	NA
chr7A	671574803	C	T	Intergenic region	TraesCS7A02G478900-TraesCS7A02G479000	NA
chr7A	671574868	A	G	Intergenic region	TraesCS7A02G478900-TraesCS7A02G479000	NA
chr7A	671574903	C	T	Intergenic region	TraesCS7A02G478900-TraesCS7A02G479000	NA
chr7A	671575150	G	A	Intergenic region	TraesCS7A02G478900-TraesCS7A02G479000	NA
chr7A	671575164	C	T	Intergenic region	TraesCS7A02G478900-TraesCS7A02G479000	NA
chr7A	671575761	T	C	Intergenic region	TraesCS7A02G478900-TraesCS7A02G479000	NA
chr7A	671575861	A	G	Intergenic region	TraesCS7A02G478900-TraesCS7A02G479000	NA
chr7A	671575872	C	G	Intergenic region	TraesCS7A02G478900-TraesCS7A02G479000	NA
chr7A	671575950	C	T	Intergenic region	TraesCS7A02G478900-TraesCS7A02G479000	NA
chr7A	671576241	T	C	Intergenic region	TraesCS7A02G478900-TraesCS7A02G479000	NA
chr7A	671576517	G	A	Intergenic region	TraesCS7A02G478900-TraesCS7A02G479000	NA
chr7A	671576553	A	G	Intergenic region	TraesCS7A02G478900-TraesCS7A02G479000	NA
chr7A	671576557	T	C	Intergenic region	TraesCS7A02G478900-TraesCS7A02G479000	NA
chr7A	671576605	T	C	Intergenic region	TraesCS7A02G478900-TraesCS7A02G479000	NA
chr7A	671576623	T	A	Intergenic region	TraesCS7A02G478900-TraesCS7A02G479000	NA
chr7A	671576672	C	T	Intergenic region	TraesCS7A02G478900-TraesCS7A02G479000	NA
chr7A	671576752	A	G	Intergenic region	TraesCS7A02G478900-TraesCS7A02G479000	NA
chr7A	671577235	A	G	Intergenic region	TraesCS7A02G478900-TraesCS7A02G479000	NA
chr7A	671577458	C	T	Intergenic region	TraesCS7A02G478900-TraesCS7A02G479000	NA
chr7A	671577505	G	A	Intergenic region	TraesCS7A02G478900-TraesCS7A02G479000	NA
chr7A	671577668	T	C	Intergenic region	TraesCS7A02G478900-TraesCS7A02G479000	NA
chr7A	671577685	C	A	Intergenic region	TraesCS7A02G478900-TraesCS7A02G479000	NA
chr7A	671577712	A	C	Intergenic region	TraesCS7A02G478900-TraesCS7A02G479000	NA
chr7A	671577756	A	C	Intergenic region	TraesCS7A02G478900-TraesCS7A02G479000	NA
chr7A	671578536	A	C	Intergenic region	TraesCS7A02G478900-TraesCS7A02G479000	NA
chr7A	671579796	G	T	Intergenic region	TraesCS7A02G478900-TraesCS7A02G479000	NA
chr7A	671579815	G	A	Intergenic region	TraesCS7A02G478900-TraesCS7A02G479000	NA
chr7A	671579816	G	T	Intergenic region	TraesCS7A02G478900-TraesCS7A02G479000	NA
chr7A	671580196	C	CTATA	Intergenic region	TraesCS7A02G478900-TraesCS7A02G479000	NA
chr7A	671580237	G	T	Intergenic region	TraesCS7A02G478900-TraesCS7A02G479000	NA
chr7A	671581990	A	T	Intergenic region	TraesCS7A02G478900-TraesCS7A02G479000	NA
chr7A	671585286	TA	T	Intergenic region	TraesCS7A02G478900-TraesCS7A02G479000	NA
chr7A	671586046	C	A	Intergenic region	TraesCS7A02G478900-TraesCS7A02G479000	NA
chr7A	671586174	A	C	Intergenic region	TraesCS7A02G478900-TraesCS7A02G479000	NA
chr7A	671586275	C	G	Intergenic region	TraesCS7A02G478900-TraesCS7A02G479000	NA
chr7A	671586319	T	C	Intergenic region	TraesCS7A02G478900-TraesCS7A02G479000	NA
chr7A	671586350	C	T	Intergenic region	TraesCS7A02G478900-TraesCS7A02G479000	NA
chr7A	671586434	G	A	Intergenic region	TraesCS7A02G478900-TraesCS7A02G479000	NA
chr7A	671586444	A	AG	Intergenic region	TraesCS7A02G478900-TraesCS7A02G479000	NA
chr7A	671586451	A	G	Intergenic region	TraesCS7A02G478900-TraesCS7A02G479000	NA
chr7A	671586678	G	A	Intergenic region	TraesCS7A02G478900-TraesCS7A02G479000	NA
chr7A	671586765	T	TC	Intergenic region	TraesCS7A02G478900-TraesCS7A02G479000	NA
chr7A	671586766	T	TCTC	Intergenic region	TraesCS7A02G478900-TraesCS7A02G479000	NA
chr7A	671587426	C	A	Intergenic region	TraesCS7A02G478900-TraesCS7A02G479000	NA
chr7A	671590535	A	G	Intergenic region	TraesCS7A02G478900-TraesCS7A02G479000	NA
chr7A	671590619	ATT	A	Intergenic region	TraesCS7A02G478900-TraesCS7A02G479000	NA
chr7A	671590632	C	A	Intergenic region	TraesCS7A02G478900-TraesCS7A02G479000	NA
chr7A	671590673	AT	A	Intergenic region	TraesCS7A02G478900-TraesCS7A02G479000	NA
chr7A	671590812	T	C	Intergenic region	TraesCS7A02G478900-TraesCS7A02G479000	NA
chr7A	671591556	C	T	Intergenic region	TraesCS7A02G478900-TraesCS7A02G479000	NA
chr7A	671591638	C	G	Intergenic region	TraesCS7A02G478900-TraesCS7A02G479000	NA
chr7A	671591711	T	G	Intergenic region	TraesCS7A02G478900-TraesCS7A02G479000	NA
chr7A	671592440	G	T	Intergenic region	TraesCS7A02G478900-TraesCS7A02G479000	NA
chr7A	671593029	C	A	Intergenic region	TraesCS7A02G478900-TraesCS7A02G479000	NA
chr7A	671593071	C	T	Intergenic region	TraesCS7A02G478900-TraesCS7A02G479000	NA
chr7A	671593148	C	T	Intergenic region	TraesCS7A02G478900-TraesCS7A02G479000	NA
chr7A	671593223	G	A	Intergenic region	TraesCS7A02G478900-TraesCS7A02G479000	NA
chr7A	671595157	C	T	Intergenic region	TraesCS7A02G478900-TraesCS7A02G479000	NA
chr7A	671595161	C	A	Intergenic region	TraesCS7A02G478900-TraesCS7A02G479000	NA
chr7A	671595240	C	T	Intergenic region	TraesCS7A02G478900-TraesCS7A02G479000	NA
chr7A	671595257	C	T	Intergenic region	TraesCS7A02G478900-TraesCS7A02G479000	NA
chr7A	671595292	C	T	Intergenic region	TraesCS7A02G478900-TraesCS7A02G479000	NA
chr7A	671595315	T	C	Intergenic region	TraesCS7A02G478900-TraesCS7A02G479000	NA
chr7A	671595388	A	C	Intergenic region	TraesCS7A02G478900-TraesCS7A02G479000	NA
chr7A	671595405	G	A	Intergenic region	TraesCS7A02G478900-TraesCS7A02G479000	NA
chr7A	671595425	A	G	Intergenic region	TraesCS7A02G478900-TraesCS7A02G479000	NA
chr7A	671595437	C	T	Intergenic region	TraesCS7A02G478900-TraesCS7A02G479000	NA
chr7A	671595553	C	T	Intergenic region	TraesCS7A02G478900-TraesCS7A02G479000	NA
chr7A	671595582	A	G	Intergenic region	TraesCS7A02G478900-TraesCS7A02G479000	NA
chr7A	671595655	C	T	Intergenic region	TraesCS7A02G478900-TraesCS7A02G479000	NA
chr7A	671595725	T	C	Intergenic region	TraesCS7A02G478900-TraesCS7A02G479000	NA
chr7A	671595741	A	G	Intergenic region	TraesCS7A02G478900-TraesCS7A02G479000	NA
chr7A	671595756	C	T	Intergenic region	TraesCS7A02G478900-TraesCS7A02G479000	NA
chr7A	671595841	G	C	Intergenic region	TraesCS7A02G478900-TraesCS7A02G479000	NA
chr7A	671595879	A	G	Intergenic region	TraesCS7A02G478900-TraesCS7A02G479000	NA
chr7A	671595922	C	T	Intergenic region	TraesCS7A02G478900-TraesCS7A02G479000	NA
chr7A	671595927	G	A	Intergenic region	TraesCS7A02G478900-TraesCS7A02G479000	NA
chr7A	671595964	T	G	Intergenic region	TraesCS7A02G478900-TraesCS7A02G479000	NA
chr7A	671595975	C	T	Intergenic region	TraesCS7A02G478900-TraesCS7A02G479000	NA
chr7A	671595978	G	C	Intergenic region	TraesCS7A02G478900-TraesCS7A02G479000	NA
chr7A	671596019	G	C	Intergenic region	TraesCS7A02G478900-TraesCS7A02G479000	NA
chr7A	671596435	A	C	Intergenic region	TraesCS7A02G478900-TraesCS7A02G479000	NA
chr7A	671596730	T	C	Intergenic region	TraesCS7A02G478900-TraesCS7A02G479000	NA
chr7A	671596937	A	G	Intergenic region	TraesCS7A02G478900-TraesCS7A02G479000	NA
chr7A	671597352	G	T	Intergenic region	TraesCS7A02G478900-TraesCS7A02G479000	NA
chr7A	671597367	A	G	Intergenic region	TraesCS7A02G478900-TraesCS7A02G479000	NA
chr7A	671597430	G	T	Intergenic region	TraesCS7A02G478900-TraesCS7A02G479000	NA
chr7A	671597467	C	G	Intergenic region	TraesCS7A02G478900-TraesCS7A02G479000	NA
chr7A	671597697	C	A	Intergenic region	TraesCS7A02G478900-TraesCS7A02G479000	NA
chr7A	671597875	C	T	Intergenic region	TraesCS7A02G478900-TraesCS7A02G479000	NA
chr7A	671598015	C	T	Intergenic region	TraesCS7A02G478900-TraesCS7A02G479000	NA
chr7A	671598148	T	C	Intergenic region	TraesCS7A02G478900-TraesCS7A02G479000	NA
chr7A	671598234	T	C	Intergenic region	TraesCS7A02G478900-TraesCS7A02G479000	NA
chr7A	671598251	T	C	Intergenic region	TraesCS7A02G478900-TraesCS7A02G479000	NA
chr7A	671598780	C	A	Intergenic region	TraesCS7A02G478900-TraesCS7A02G479000	NA
chr7A	671598895	G	GA	Intergenic region	TraesCS7A02G478900-TraesCS7A02G479000	NA
chr7A	671598900	C	T	Intergenic region	TraesCS7A02G478900-TraesCS7A02G479000	NA
chr7A	671598966	C	T	Intergenic region	TraesCS7A02G478900-TraesCS7A02G479000	NA
chr7A	671599186	C	T	Intergenic region	TraesCS7A02G478900-TraesCS7A02G479000	NA
chr7A	671599255	G	A	Intergenic region	TraesCS7A02G478900-TraesCS7A02G479000	NA
chr7A	671599439	G	T	Intergenic region	TraesCS7A02G478900-TraesCS7A02G479000	NA
chr7A	671599903	T	G	Intergenic region	TraesCS7A02G478900-TraesCS7A02G479000	NA
chr7A	671600191	G	T	Intergenic region	TraesCS7A02G478900-TraesCS7A02G479000	NA
chr7A	671600510	A	T	Intergenic region	TraesCS7A02G478900-TraesCS7A02G479000	NA
chr7A	671600514	G	T	Intergenic region	TraesCS7A02G478900-TraesCS7A02G479000	NA
chr7A	671600736	C	T	Intergenic region	TraesCS7A02G478900-TraesCS7A02G479000	NA
chr7A	671601326	AG	A	Intergenic region	TraesCS7A02G478900-TraesCS7A02G479000	NA
chr7A	671601365	G	A	Intergenic region	TraesCS7A02G478900-TraesCS7A02G479000	NA
chr7A	671601400	T	C	Intergenic region	TraesCS7A02G478900-TraesCS7A02G479000	NA
chr7A	671601411	C	T	Intergenic region	TraesCS7A02G478900-TraesCS7A02G479000	NA
chr7A	671601564	T	A	Intergenic region	TraesCS7A02G478900-TraesCS7A02G479000	NA
chr7A	671601630	A	G	Intergenic region	TraesCS7A02G478900-TraesCS7A02G479000	NA
chr7A	671601702	C	T	Intergenic region	TraesCS7A02G478900-TraesCS7A02G479000	NA
chr7A	671601721	A	G	Intergenic region	TraesCS7A02G478900-TraesCS7A02G479000	NA
chr7A	671601722	G	A	Intergenic region	TraesCS7A02G478900-TraesCS7A02G479000	NA
chr7A	671601806	T	C	Intergenic region	TraesCS7A02G478900-TraesCS7A02G479000	NA
chr7A	671601865	C	G	Intergenic region	TraesCS7A02G478900-TraesCS7A02G479000	NA
chr7A	671601925	A	C	Intergenic region	TraesCS7A02G478900-TraesCS7A02G479000	NA
chr7A	671601963	C	T	Intergenic region	TraesCS7A02G478900-TraesCS7A02G479000	NA
chr7A	671602227	C	T	Intergenic region	TraesCS7A02G478900-TraesCS7A02G479000	NA
chr7A	671602269	G	A	Intergenic region	TraesCS7A02G478900-TraesCS7A02G479000	NA
chr7A	671602335	G	C	Intergenic region	TraesCS7A02G478900-TraesCS7A02G479000	NA
chr7A	671603502	T	C	Intergenic region	TraesCS7A02G478900-TraesCS7A02G479000	NA
chr7A	671603658	C	A	Intergenic region	TraesCS7A02G478900-TraesCS7A02G479000	NA
chr7A	671603667	G	A	Intergenic region	TraesCS7A02G478900-TraesCS7A02G479000	NA
chr7A	671603716	A	G	Intergenic region	TraesCS7A02G478900-TraesCS7A02G479000	NA
chr7A	671603738	C	T	Intergenic region	TraesCS7A02G478900-TraesCS7A02G479000	NA
chr7A	671603802	T	C	Intergenic region	TraesCS7A02G478900-TraesCS7A02G479000	NA
chr7A	671603810	A	G	Intergenic region	TraesCS7A02G478900-TraesCS7A02G479000	NA
chr7A	671603829	G	A	Intergenic region	TraesCS7A02G478900-TraesCS7A02G479000	NA
chr7A	671603858	T	C	Intergenic region	TraesCS7A02G478900-TraesCS7A02G479000	NA
chr7A	671603868	T	C	Intergenic region	TraesCS7A02G478900-TraesCS7A02G479000	NA
chr7A	671603870	A	G	Intergenic region	TraesCS7A02G478900-TraesCS7A02G479000	NA
chr7A	671603878	G	A	Intergenic region	TraesCS7A02G478900-TraesCS7A02G479000	NA
chr7A	671603883	A	G	Intergenic region	TraesCS7A02G478900-TraesCS7A02G479000	NA
chr7A	671604000	G	A	Intergenic region	TraesCS7A02G478900-TraesCS7A02G479000	NA
chr7A	671604051	A	G	Intergenic region	TraesCS7A02G478900-TraesCS7A02G479000	NA
chr7A	671604122	G	A	Intergenic region	TraesCS7A02G478900-TraesCS7A02G479000	NA
chr7A	671604157	C	T	Intergenic region	TraesCS7A02G478900-TraesCS7A02G479000	NA
chr7A	671604186	G	A	Intergenic region	TraesCS7A02G478900-TraesCS7A02G479000	NA
chr7A	671604189	A	G	Intergenic region	TraesCS7A02G478900-TraesCS7A02G479000	NA
chr7A	671604642	T	A	Intergenic region	TraesCS7A02G478900-TraesCS7A02G479000	NA
chr7A	671604925	A	C	Intergenic region	TraesCS7A02G478900-TraesCS7A02G479000	NA
chr7A	671604980	A	G	Intergenic region	TraesCS7A02G478900-TraesCS7A02G479000	NA
chr7A	671605335	A	AT	Intergenic region	TraesCS7A02G478900-TraesCS7A02G479000	NA
chr7A	671605343	C	T	Intergenic region	TraesCS7A02G478900-TraesCS7A02G479000	NA
chr7A	671605819	G	A	Intergenic region	TraesCS7A02G478900-TraesCS7A02G479000	NA
chr7A	671605892	A	AT	Intergenic region	TraesCS7A02G478900-TraesCS7A02G479000	NA
chr7A	671607458	C	G	Intergenic region	TraesCS7A02G478900-TraesCS7A02G479000	NA
chr7A	671608415	G	A	Intergenic region	TraesCS7A02G478900-TraesCS7A02G479000	NA
chr7A	671608441	T	C	Intergenic region	TraesCS7A02G478900-TraesCS7A02G479000	NA
chr7A	671609025	A	G	Intergenic region	TraesCS7A02G478900-TraesCS7A02G479000	NA
chr7A	671609702	A	G	Intergenic region	TraesCS7A02G478900-TraesCS7A02G479000	NA
chr7A	671610071	C	T	Intergenic region	TraesCS7A02G478900-TraesCS7A02G479000	NA
chr7A	671610116	G	C	Intergenic region	TraesCS7A02G478900-TraesCS7A02G479000	NA
chr7A	671610210	A	T	Intergenic region	TraesCS7A02G478900-TraesCS7A02G479000	NA
chr7A	671610401	T	C	Intergenic region	TraesCS7A02G478900-TraesCS7A02G479000	NA
chr7A	671610466	G	C	Intergenic region	TraesCS7A02G478900-TraesCS7A02G479000	NA
chr7A	671611982	CA	C	Intergenic region	TraesCS7A02G478900-TraesCS7A02G479000	NA
chr7A	671612295	C	T	Intergenic region	TraesCS7A02G478900-TraesCS7A02G479000	NA
chr7A	671613225	AG	A	Intergenic region	TraesCS7A02G478900-TraesCS7A02G479000	NA
chr7A	671613722	G	A	Intergenic region	TraesCS7A02G478900-TraesCS7A02G479000	NA
chr7A	671613736	T	C	Intergenic region	TraesCS7A02G478900-TraesCS7A02G479000	NA
chr7A	671613820	G	A	Intergenic region	TraesCS7A02G478900-TraesCS7A02G479000	NA
chr7A	671613830	G	A	Intergenic region	TraesCS7A02G478900-TraesCS7A02G479000	NA
chr7A	671613937	G	A	Intergenic region	TraesCS7A02G478900-TraesCS7A02G479000	NA
chr7A	671614027	G	A	Intergenic region	TraesCS7A02G478900-TraesCS7A02G479000	NA
chr7A	671614036	G	A	Intergenic region	TraesCS7A02G478900-TraesCS7A02G479000	NA
chr7A	671614512	G	A	Intergenic region	TraesCS7A02G478900-TraesCS7A02G479000	NA
chr7A	671614685	T	A	Intergenic region	TraesCS7A02G478900-TraesCS7A02G479000	NA
chr7A	671614705	G	C	Intergenic region	TraesCS7A02G478900-TraesCS7A02G479000	NA
chr7A	671615643	C	T	Intergenic region	TraesCS7A02G478900-TraesCS7A02G479000	NA
chr7A	671615715	A	C	Intergenic region	TraesCS7A02G478900-TraesCS7A02G479000	NA
chr7A	671615957	A	T	Intergenic region	TraesCS7A02G478900-TraesCS7A02G479000	NA
chr7A	671616075	C	A	Intergenic region	TraesCS7A02G478900-TraesCS7A02G479000	NA
chr7A	671616085	G	T	Intergenic region	TraesCS7A02G478900-TraesCS7A02G479000	NA
chr7A	671616138	T	C	Intergenic region	TraesCS7A02G478900-TraesCS7A02G479000	NA
chr7A	671616289	A	C	Intergenic region	TraesCS7A02G478900-TraesCS7A02G479000	NA
chr7A	671616551	T	A	Intergenic region	TraesCS7A02G478900-TraesCS7A02G479000	NA
chr7A	671616609	A	G	Intergenic region	TraesCS7A02G478900-TraesCS7A02G479000	NA
chr7A	671616691	G	C	Intergenic region	TraesCS7A02G478900-TraesCS7A02G479000	NA
chr7A	671617026	A	G	Intergenic region	TraesCS7A02G478900-TraesCS7A02G479000	NA
chr7A	671617227	G	T	Intergenic region	TraesCS7A02G478900-TraesCS7A02G479000	NA
chr7A	671617274	T	C	Intergenic region	TraesCS7A02G478900-TraesCS7A02G479000	NA
chr7A	671617635	G	A	Intergenic region	TraesCS7A02G478900-TraesCS7A02G479000	NA
chr7A	671618681	T	C	Intergenic region	TraesCS7A02G478900-TraesCS7A02G479000	NA
chr7A	671618690	T	C	Intergenic region	TraesCS7A02G478900-TraesCS7A02G479000	NA
chr7A	671618825	A	G	Intergenic region	TraesCS7A02G478900-TraesCS7A02G479000	NA
chr7A	671618849	T	C	Intergenic region	TraesCS7A02G478900-TraesCS7A02G479000	NA
chr7A	671619995	A	G	Intergenic region	TraesCS7A02G478900-TraesCS7A02G479000	NA
chr7A	671620022	T	G	Intergenic region	TraesCS7A02G478900-TraesCS7A02G479000	NA
chr7A	671620456	C	T	Intergenic region	TraesCS7A02G478900-TraesCS7A02G479000	NA
chr7A	671620665	A	T	Intergenic region	TraesCS7A02G478900-TraesCS7A02G479000	NA
chr7A	671621064	G	C	Intergenic region	TraesCS7A02G478900-TraesCS7A02G479000	NA
chr7A	671621189	G	A	Intergenic region	TraesCS7A02G478900-TraesCS7A02G479000	NA
chr7A	671621272	C	T	Intergenic region	TraesCS7A02G478900-TraesCS7A02G479000	NA
chr7A	671621484	A	G	Intergenic region	TraesCS7A02G478900-TraesCS7A02G479000	NA
chr7A	671621499	T	C	Intergenic region	TraesCS7A02G478900-TraesCS7A02G479000	NA
chr7A	671621507	A	C	Intergenic region	TraesCS7A02G478900-TraesCS7A02G479000	NA
chr7A	671621576	A	G	Intergenic region	TraesCS7A02G478900-TraesCS7A02G479000	NA
chr7A	671621644	A	C	Intergenic region	TraesCS7A02G478900-TraesCS7A02G479000	NA
chr7A	671621670	C	CG	Intergenic region	TraesCS7A02G478900-TraesCS7A02G479000	NA
chr7A	671621692	A	G	Intergenic region	TraesCS7A02G478900-TraesCS7A02G479000	NA
chr7A	671621719	A	G	Intergenic region	TraesCS7A02G478900-TraesCS7A02G479000	NA
chr7A	671621725	C	T	Intergenic region	TraesCS7A02G478900-TraesCS7A02G479000	NA
chr7A	671623892	A	G	Intergenic region	TraesCS7A02G478900-TraesCS7A02G479000	NA
chr7A	671625297	T	C	Intergenic region	TraesCS7A02G478900-TraesCS7A02G479000	NA
chr7A	671625331	A	G	Intergenic region	TraesCS7A02G478900-TraesCS7A02G479000	NA
chr7A	671625399	T	C	Intergenic region	TraesCS7A02G478900-TraesCS7A02G479000	NA
chr7A	671625407	C	T	Intergenic region	TraesCS7A02G478900-TraesCS7A02G479000	NA
chr7A	671625492	G	A	Intergenic region	TraesCS7A02G478900-TraesCS7A02G479000	NA
chr7A	671625657	T	C	Intergenic region	TraesCS7A02G478900-TraesCS7A02G479000	NA
chr7A	671625741	A	G	Intergenic region	TraesCS7A02G478900-TraesCS7A02G479000	NA
chr7A	671625771	A	G	Intergenic region	TraesCS7A02G478900-TraesCS7A02G479000	NA
chr7A	671626792	GGGGTCACGGAACAACTGTTGTGTGTGCAGGCCGGGTTTCATCAGAGAATGAAACGTGGTGCAATGT	G	Intergenic region	TraesCS7A02G478900-TraesCS7A02G479000	NA
chr7A	671626904	C	T	Intergenic region	TraesCS7A02G478900-TraesCS7A02G479000	NA
chr7A	671627549	T	C	Intergenic region	TraesCS7A02G478900-TraesCS7A02G479000	NA
chr7A	671628461	A	G	Intergenic region	TraesCS7A02G478900-TraesCS7A02G479000	NA
chr7A	671628525	G	C	Intergenic region	TraesCS7A02G478900-TraesCS7A02G479000	NA
chr7A	671628626	C	T	Intergenic region	TraesCS7A02G478900-TraesCS7A02G479000	NA
chr7A	671628634	C	T	Intergenic region	TraesCS7A02G478900-TraesCS7A02G479000	NA
chr7A	671628641	C	T	Intergenic region	TraesCS7A02G478900-TraesCS7A02G479000	NA
chr7A	671628894	C	T	Intergenic region	TraesCS7A02G478900-TraesCS7A02G479000	NA
chr7A	671629056	G	A	Intergenic region	TraesCS7A02G478900-TraesCS7A02G479000	NA
chr7A	671629152	C	T	Intergenic region	TraesCS7A02G478900-TraesCS7A02G479000	NA
chr7A	671629183	G	A	Intergenic region	TraesCS7A02G478900-TraesCS7A02G479000	NA
chr7A	671629220	C	T	Intergenic region	TraesCS7A02G478900-TraesCS7A02G479000	NA
chr7A	671629235	C	T	Intergenic region	TraesCS7A02G478900-TraesCS7A02G479000	NA
chr7A	671629343	G	T	Intergenic region	TraesCS7A02G478900-TraesCS7A02G479000	NA
chr7A	671629641	C	T	Intergenic region	TraesCS7A02G478900-TraesCS7A02G479000	NA
chr7A	671629958	C	T	Intergenic region	TraesCS7A02G478900-TraesCS7A02G479000	NA
chr7A	671629962	G	A	Intergenic region	TraesCS7A02G478900-TraesCS7A02G479000	NA
chr7A	671630053	TTTTTATTTTCC	T	Intergenic region	TraesCS7A02G478900-TraesCS7A02G479000	NA
chr7A	671630088	T	C	Intergenic region	TraesCS7A02G478900-TraesCS7A02G479000	NA
chr7A	671630156	G	A	Intergenic region	TraesCS7A02G478900-TraesCS7A02G479000	NA
chr7A	671631076	A	G	Intergenic region	TraesCS7A02G478900-TraesCS7A02G479000	NA
chr7A	671631620	G	A	Intergenic region	TraesCS7A02G478900-TraesCS7A02G479000	NA
chr7A	671632037	A	G	Intergenic region	TraesCS7A02G478900-TraesCS7A02G479000	NA
chr7A	671632115	C	A	Intergenic region	TraesCS7A02G478900-TraesCS7A02G479000	NA
chr7A	671632275	G	C	Intergenic region	TraesCS7A02G478900-TraesCS7A02G479000	NA
chr7A	671632281	C	T	Intergenic region	TraesCS7A02G478900-TraesCS7A02G479000	NA
chr7A	671632752	G	A	Intergenic region	TraesCS7A02G478900-TraesCS7A02G479000	NA
chr7A	671632759	C	A	Intergenic region	TraesCS7A02G478900-TraesCS7A02G479000	NA
chr7A	671633480	G	T	Intergenic region	TraesCS7A02G478900-TraesCS7A02G479000	NA
chr7A	671633507	C	T	Intergenic region	TraesCS7A02G478900-TraesCS7A02G479000	NA
chr7A	671633546	C	G	Intergenic region	TraesCS7A02G478900-TraesCS7A02G479000	NA
chr7A	671633760	G	A	Intergenic region	TraesCS7A02G478900-TraesCS7A02G479000	NA
chr7A	671633771	G	A	Intergenic region	TraesCS7A02G478900-TraesCS7A02G479000	NA
chr7A	671633855	C	T	Intergenic region	TraesCS7A02G478900-TraesCS7A02G479000	NA
chr7A	671633954	G	A	Intergenic region	TraesCS7A02G478900-TraesCS7A02G479000	NA
chr7A	671633976	A	G	Intergenic region	TraesCS7A02G478900-TraesCS7A02G479000	NA
chr7A	671634205	C	T	Intergenic region	TraesCS7A02G478900-TraesCS7A02G479000	NA
chr7A	671634228	G	A	Intergenic region	TraesCS7A02G478900-TraesCS7A02G479000	NA
chr7A	671634307	A	G	Intergenic region	TraesCS7A02G478900-TraesCS7A02G479000	NA
chr7A	671634773	C	A	Intergenic region	TraesCS7A02G478900-TraesCS7A02G479000	NA
chr7A	671634829	C	T	Intergenic region	TraesCS7A02G478900-TraesCS7A02G479000	NA
chr7A	671635857	C	T	Intergenic region	TraesCS7A02G478900-TraesCS7A02G479000	NA
chr7A	671635859	T	TACGACC	Intergenic region	TraesCS7A02G478900-TraesCS7A02G479000	NA
chr7A	671635939	C	A	Intergenic region	TraesCS7A02G478900-TraesCS7A02G479000	NA
chr7A	671635958	C	G	Intergenic region	TraesCS7A02G478900-TraesCS7A02G479000	NA
chr7A	671636099	G	A	Intergenic region	TraesCS7A02G478900-TraesCS7A02G479000	NA
chr7A	671636152	G	T	Intergenic region	TraesCS7A02G478900-TraesCS7A02G479000	NA
chr7A	671636472	C	T	Intergenic region	TraesCS7A02G478900-TraesCS7A02G479000	NA
chr7A	671636544	T	A	Intergenic region	TraesCS7A02G478900-TraesCS7A02G479000	NA
chr7A	671636579	C	A	Intergenic region	TraesCS7A02G478900-TraesCS7A02G479000	NA
chr7A	671636961	G	T	Intergenic region	TraesCS7A02G478900-TraesCS7A02G479000	NA
chr7A	671636993	C	G	Intergenic region	TraesCS7A02G478900-TraesCS7A02G479000	NA
chr7A	671638110	A	G	Intergenic region	TraesCS7A02G478900-TraesCS7A02G479000	NA
chr7A	671638170	G	A	Intergenic region	TraesCS7A02G478900-TraesCS7A02G479000	NA
chr7A	671638171	T	C	Intergenic region	TraesCS7A02G478900-TraesCS7A02G479000	NA
chr7A	671638436	C	G	Intergenic region	TraesCS7A02G478900-TraesCS7A02G479000	NA
chr7A	671638542	A	G	Intergenic region	TraesCS7A02G478900-TraesCS7A02G479000	NA
chr7A	671639018	C	T	Intergenic region	TraesCS7A02G478900-TraesCS7A02G479000	NA
chr7A	671639272	G	A	Intergenic region	TraesCS7A02G478900-TraesCS7A02G479000	NA
chr7A	671639307	G	A	Intergenic region	TraesCS7A02G478900-TraesCS7A02G479000	NA
chr7A	671639474	G	A	Intergenic region	TraesCS7A02G478900-TraesCS7A02G479000	NA
chr7A	671640189	G	A	Intergenic region	TraesCS7A02G478900-TraesCS7A02G479000	NA
chr7A	671640192	G	T	Intergenic region	TraesCS7A02G478900-TraesCS7A02G479000	NA
chr7A	671640393	C	A	Intergenic region	TraesCS7A02G478900-TraesCS7A02G479000	NA
chr7A	671640937	T	C	Intergenic region	TraesCS7A02G478900-TraesCS7A02G479000	NA
chr7A	671641027	G	A	Intergenic region	TraesCS7A02G478900-TraesCS7A02G479000	NA
chr7A	671641307	C	T	Intergenic region	TraesCS7A02G478900-TraesCS7A02G479000	NA
chr7A	671641390	C	T	Intergenic region	TraesCS7A02G478900-TraesCS7A02G479000	NA
chr7A	671641435	G	A	Intergenic region	TraesCS7A02G478900-TraesCS7A02G479000	NA
chr7A	671641480	C	T	Intergenic region	TraesCS7A02G478900-TraesCS7A02G479000	NA
chr7A	671641542	C	G	Intergenic region	TraesCS7A02G478900-TraesCS7A02G479000	NA
chr7A	671642067	T	A	Intergenic region	TraesCS7A02G478900-TraesCS7A02G479000	NA
chr7A	671642098	G	A	Intergenic region	TraesCS7A02G478900-TraesCS7A02G479000	NA
chr7A	671642121	C	T	Intergenic region	TraesCS7A02G478900-TraesCS7A02G479000	NA
chr7A	671642123	G	A	Intergenic region	TraesCS7A02G478900-TraesCS7A02G479000	NA
chr7A	671642359	C	T	Intergenic region	TraesCS7A02G478900-TraesCS7A02G479000	NA
chr7A	671642449	G	A	Intergenic region	TraesCS7A02G478900-TraesCS7A02G479000	NA
chr7A	671642470	C	T	Intergenic region	TraesCS7A02G478900-TraesCS7A02G479000	NA
chr7A	671642489	G	A	Intergenic region	TraesCS7A02G478900-TraesCS7A02G479000	NA
chr7A	671642524	G	A	Intergenic region	TraesCS7A02G478900-TraesCS7A02G479000	NA
chr7A	671642558	A	G	Intergenic region	TraesCS7A02G478900-TraesCS7A02G479000	NA
chr7A	671642596	C	T	Intergenic region	TraesCS7A02G478900-TraesCS7A02G479000	NA
chr7A	671643174	C	T	Intergenic region	TraesCS7A02G478900-TraesCS7A02G479000	NA
chr7A	671643212	G	A	Intergenic region	TraesCS7A02G478900-TraesCS7A02G479000	NA
chr7A	671643557	T	C	Intergenic region	TraesCS7A02G478900-TraesCS7A02G479000	NA
chr7A	671643802	T	C	Intergenic region	TraesCS7A02G478900-TraesCS7A02G479000	NA
chr7A	671644517	C	A	Intergenic region	TraesCS7A02G478900-TraesCS7A02G479000	NA
chr7A	671644568	A	G	Intergenic region	TraesCS7A02G478900-TraesCS7A02G479000	NA
chr7A	671644583	C	T	Intergenic region	TraesCS7A02G478900-TraesCS7A02G479000	NA
chr7A	671644687	G	A	Intergenic region	TraesCS7A02G478900-TraesCS7A02G479000	NA
chr7A	671644769	C	T	Intergenic region	TraesCS7A02G478900-TraesCS7A02G479000	NA
chr7A	671645088	T	C	Intergenic region	TraesCS7A02G478900-TraesCS7A02G479000	NA
chr7A	671645201	C	T	Intergenic region	TraesCS7A02G478900-TraesCS7A02G479000	NA
chr7A	671645284	C	A	Intergenic region	TraesCS7A02G478900-TraesCS7A02G479000	NA
chr7A	671645292	G	A	Intergenic region	TraesCS7A02G478900-TraesCS7A02G479000	NA
chr7A	671645699	C	T	Intergenic region	TraesCS7A02G478900-TraesCS7A02G479000	NA
chr7A	671645824	C	T	Intergenic region	TraesCS7A02G478900-TraesCS7A02G479000	NA
chr7A	671645858	C	T	Intergenic region	TraesCS7A02G478900-TraesCS7A02G479000	NA
chr7A	671647016	G	A	Intergenic region	TraesCS7A02G478900-TraesCS7A02G479000	NA
chr7A	671647249	A	G	Intergenic region	TraesCS7A02G478900-TraesCS7A02G479000	NA
chr7A	671647276	C	T	Intergenic region	TraesCS7A02G478900-TraesCS7A02G479000	NA
chr7A	671647313	C	T	Intergenic region	TraesCS7A02G478900-TraesCS7A02G479000	NA
chr7A	671647411	T	C	Intergenic region	TraesCS7A02G478900-TraesCS7A02G479000	NA
chr7A	671647679	G	A	Intergenic region	TraesCS7A02G478900-TraesCS7A02G479000	NA
chr7A	671647695	C	T	Intergenic region	TraesCS7A02G478900-TraesCS7A02G479000	NA
chr7A	671649161	T	G	Intergenic region	TraesCS7A02G478900-TraesCS7A02G479000	NA
chr7A	671649217	G	A	Intergenic region	TraesCS7A02G478900-TraesCS7A02G479000	NA
chr7A	671649263	G	T	Intergenic region	TraesCS7A02G478900-TraesCS7A02G479000	NA
chr7A	671650654	G	A	Intergenic region	TraesCS7A02G478900-TraesCS7A02G479000	NA
chr7A	671650711	A	C	Intergenic region	TraesCS7A02G478900-TraesCS7A02G479000	NA
chr7A	671650804	T	A	Intergenic region	TraesCS7A02G478900-TraesCS7A02G479000	NA
chr7A	671650876	C	T	Intergenic region	TraesCS7A02G478900-TraesCS7A02G479000	NA
chr7A	671651232	C	T	Intergenic region	TraesCS7A02G478900-TraesCS7A02G479000	NA
chr7A	671651796	G	GA	Intergenic region	TraesCS7A02G478900-TraesCS7A02G479000	NA
chr7A	671652123	C	T	Intergenic region	TraesCS7A02G478900-TraesCS7A02G479000	NA
chr7A	671652287	G	T	Intergenic region	TraesCS7A02G478900-TraesCS7A02G479000	NA
chr7A	671652426	T	C	Intergenic region	TraesCS7A02G478900-TraesCS7A02G479000	NA
chr7A	671652964	C	T	Intergenic region	TraesCS7A02G478900-TraesCS7A02G479000	NA
chr7A	671652973	G	A	Intergenic region	TraesCS7A02G478900-TraesCS7A02G479000	NA
chr7A	671652974	G	A	Intergenic region	TraesCS7A02G478900-TraesCS7A02G479000	NA
chr7A	671652988	T	G	Intergenic region	TraesCS7A02G478900-TraesCS7A02G479000	NA
chr7A	671653076	C	T	Intergenic region	TraesCS7A02G478900-TraesCS7A02G479000	NA
chr7A	671653123	C	T	Intergenic region	TraesCS7A02G478900-TraesCS7A02G479000	NA
chr7A	671653149	A	C	Intergenic region	TraesCS7A02G478900-TraesCS7A02G479000	NA
chr7A	671653188	A	G	Intergenic region	TraesCS7A02G478900-TraesCS7A02G479000	NA
chr7A	671653192	GCAACGATCGGGA	G	Intergenic region	TraesCS7A02G478900-TraesCS7A02G479000	NA
chr7A	671653743	G	A	Intergenic region	TraesCS7A02G478900-TraesCS7A02G479000	NA
chr7A	671653747	T	A	Intergenic region	TraesCS7A02G478900-TraesCS7A02G479000	NA
chr7A	671653840	A	G	Intergenic region	TraesCS7A02G478900-TraesCS7A02G479000	NA
chr7A	671653848	C	T	Intergenic region	TraesCS7A02G478900-TraesCS7A02G479000	NA
chr7A	671654082	G	A	Intergenic region	TraesCS7A02G478900-TraesCS7A02G479000	NA
chr7A	671654160	G	A	Intergenic region	TraesCS7A02G478900-TraesCS7A02G479000	NA
chr7A	671654338	G	A	Intergenic region	TraesCS7A02G478900-TraesCS7A02G479000	NA
chr7A	671654360	G	A	Intergenic region	TraesCS7A02G478900-TraesCS7A02G479000	NA
chr7A	671654401	T	C	Intergenic region	TraesCS7A02G478900-TraesCS7A02G479000	NA
chr7A	671654459	T	TAACA	Intergenic region	TraesCS7A02G478900-TraesCS7A02G479000	NA
chr7A	671654506	GTTCATCGATGGTAACTAGGTGGAAGTCCGTCCTCTTCCTCTTCTTTTCTATTGCTTCTTC	G	Intergenic region	TraesCS7A02G478900-TraesCS7A02G479000	NA
chr7A	671654830	T	G	Intergenic region	TraesCS7A02G478900-TraesCS7A02G479000	NA
chr7A	671654967	G	T	Intergenic region	TraesCS7A02G478900-TraesCS7A02G479000	NA
chr7A	671654991	C	T	Intergenic region	TraesCS7A02G478900-TraesCS7A02G479000	NA
chr7A	671655011	T	C	Intergenic region	TraesCS7A02G478900-TraesCS7A02G479000	NA
chr7A	671655023	G	A	Intergenic region	TraesCS7A02G478900-TraesCS7A02G479000	NA
chr7A	671655106	G	T	Intergenic region	TraesCS7A02G478900-TraesCS7A02G479000	NA
chr7A	671655386	C	T	Intergenic region	TraesCS7A02G478900-TraesCS7A02G479000	NA
chr7A	671655624	C	T	Intergenic region	TraesCS7A02G478900-TraesCS7A02G479000	NA
chr7A	671655634	C	T	Intergenic region	TraesCS7A02G478900-TraesCS7A02G479000	NA
chr7A	671655698	G	A	Intergenic region	TraesCS7A02G478900-TraesCS7A02G479000	NA
chr7A	671655984	C	T	Intergenic region	TraesCS7A02G478900-TraesCS7A02G479000	NA
chr7A	671656041	G	T	Intergenic region	TraesCS7A02G478900-TraesCS7A02G479000	NA
chr7A	671656812	T	A	Intergenic region	TraesCS7A02G478900-TraesCS7A02G479000	NA
chr7A	671656904	C	T	Intergenic region	TraesCS7A02G478900-TraesCS7A02G479000	NA
chr7A	671657247	C	T	Intergenic region	TraesCS7A02G478900-TraesCS7A02G479000	NA
chr7A	671657824	C	T	Intergenic region	TraesCS7A02G478900-TraesCS7A02G479000	NA
chr7A	671661174	T	C	Intergenic region	TraesCS7A02G478900-TraesCS7A02G479000	NA
chr7A	671661851	G	A	Intergenic region	TraesCS7A02G478900-TraesCS7A02G479000	NA
chr7A	671662021	G	A	Intergenic region	TraesCS7A02G478900-TraesCS7A02G479000	NA
chr7A	671667495	G	T	Intergenic region	TraesCS7A02G478900-TraesCS7A02G479000	NA
chr7A	671667696	T	C	Intergenic region	TraesCS7A02G478900-TraesCS7A02G479000	NA
chr7A	671667798	C	T	Intergenic region	TraesCS7A02G478900-TraesCS7A02G479000	NA
chr7A	671668192	AG	A	Intergenic region	TraesCS7A02G478900-TraesCS7A02G479000	NA
chr7A	671668251	G	A	Intergenic region	TraesCS7A02G478900-TraesCS7A02G479000	NA
chr7A	671668268	C	CGA	Intergenic region	TraesCS7A02G478900-TraesCS7A02G479000	NA
chr7A	671668294	T	C	Intergenic region	TraesCS7A02G478900-TraesCS7A02G479000	NA
chr7A	671668345	G	C	Intergenic region	TraesCS7A02G478900-TraesCS7A02G479000	NA
chr7A	671668374	G	A	Intergenic region	TraesCS7A02G478900-TraesCS7A02G479000	NA
chr7A	671668436	G	A	Intergenic region	TraesCS7A02G478900-TraesCS7A02G479000	NA
chr7A	671668747	G	A	Intergenic region	TraesCS7A02G478900-TraesCS7A02G479000	NA
chr7A	671669255	G	A	Intergenic region	TraesCS7A02G478900-TraesCS7A02G479000	NA
chr7A	671669561	T	TAG	Intergenic region	TraesCS7A02G478900-TraesCS7A02G479000	NA
chr7A	671669711	TC	T	Intergenic region	TraesCS7A02G478900-TraesCS7A02G479000	NA
chr7A	671670051	C	A	Intergenic region	TraesCS7A02G478900-TraesCS7A02G479000	NA
chr7A	671670455	T	C	Intergenic region	TraesCS7A02G478900-TraesCS7A02G479000	NA
chr7A	671670502	C	G	Intergenic region	TraesCS7A02G478900-TraesCS7A02G479000	NA
chr7A	671670637	C	T	Intergenic region	TraesCS7A02G478900-TraesCS7A02G479000	NA
chr7A	671670793	T	G	Intergenic region	TraesCS7A02G478900-TraesCS7A02G479000	NA
chr7A	671671339	C	T	Intergenic region	TraesCS7A02G478900-TraesCS7A02G479000	NA
chr7A	671671456	A	G	Intergenic region	TraesCS7A02G478900-TraesCS7A02G479000	NA
chr7A	671671858	C	G	Intergenic region	TraesCS7A02G478900-TraesCS7A02G479000	NA
chr7A	671672592	C	T	Intergenic region	TraesCS7A02G478900-TraesCS7A02G479000	NA
chr7A	671672593	C	T	Intergenic region	TraesCS7A02G478900-TraesCS7A02G479000	NA
chr7A	671673455	G	A	Intergenic region	TraesCS7A02G478900-TraesCS7A02G479000	NA
chr7A	671673590	G	A	Intergenic region	TraesCS7A02G478900-TraesCS7A02G479000	NA
chr7A	671673593	T	C	Intergenic region	TraesCS7A02G478900-TraesCS7A02G479000	NA
chr7A	671674391	TG	T	Intergenic region	TraesCS7A02G478900-TraesCS7A02G479000	NA
chr7A	671674395	G	GA	Intergenic region	TraesCS7A02G478900-TraesCS7A02G479000	NA
chr7A	671674522	G	C	Intergenic region	TraesCS7A02G478900-TraesCS7A02G479000	NA
chr7A	671674528	T	A	Intergenic region	TraesCS7A02G478900-TraesCS7A02G479000	NA
chr7A	671675035	G	A	Intergenic region	TraesCS7A02G478900-TraesCS7A02G479000	NA
chr7A	671675130	G	T	Intergenic region	TraesCS7A02G478900-TraesCS7A02G479000	NA
chr7A	671675162	C	T	Intergenic region	TraesCS7A02G478900-TraesCS7A02G479000	NA
chr7A	671675175	C	T	Intergenic region	TraesCS7A02G478900-TraesCS7A02G479000	NA
chr7A	671675245	A	G	Intergenic region	TraesCS7A02G478900-TraesCS7A02G479000	NA
chr7A	671675389	T	C	Intergenic region	TraesCS7A02G478900-TraesCS7A02G479000	NA
chr7A	671675730	G	A	Intergenic region	TraesCS7A02G478900-TraesCS7A02G479000	NA
chr7A	671675782	G	A	Intergenic region	TraesCS7A02G478900-TraesCS7A02G479000	NA
chr7A	671675795	C	A	Intergenic region	TraesCS7A02G478900-TraesCS7A02G479000	NA
chr7A	671675848	C	T	Intergenic region	TraesCS7A02G478900-TraesCS7A02G479000	NA
chr7A	671675881	G	A	Intergenic region	TraesCS7A02G478900-TraesCS7A02G479000	NA
chr7A	671675892	G	A	Intergenic region	TraesCS7A02G478900-TraesCS7A02G479000	NA
chr7A	671675904	C	G	Intergenic region	TraesCS7A02G478900-TraesCS7A02G479000	NA
chr7A	671675968	C	A	Intergenic region	TraesCS7A02G478900-TraesCS7A02G479000	NA
chr7A	671676119	C	T	Intergenic region	TraesCS7A02G478900-TraesCS7A02G479000	NA
chr7A	671676531	G	T	Intergenic region	TraesCS7A02G478900-TraesCS7A02G479000	NA
chr7A	671676651	C	T	Intergenic region	TraesCS7A02G478900-TraesCS7A02G479000	NA
chr7A	671676766	A	G	Intergenic region	TraesCS7A02G478900-TraesCS7A02G479000	NA
chr7A	671676864	G	A	Intergenic region	TraesCS7A02G478900-TraesCS7A02G479000	NA
chr7A	671676867	C	A	Intergenic region	TraesCS7A02G478900-TraesCS7A02G479000	NA
chr7A	671676900	A	C	Intergenic region	TraesCS7A02G478900-TraesCS7A02G479000	NA
chr7A	671677476	G	A	Intergenic region	TraesCS7A02G478900-TraesCS7A02G479000	NA
chr7A	671677554	A	C	Intergenic region	TraesCS7A02G478900-TraesCS7A02G479000	NA
chr7A	671677573	G	A	Intergenic region	TraesCS7A02G478900-TraesCS7A02G479000	NA
chr7A	671677712	A	G	Intergenic region	TraesCS7A02G478900-TraesCS7A02G479000	NA
chr7A	671679579	C	G	Intergenic region	TraesCS7A02G478900-TraesCS7A02G479000	NA
chr7A	671679962	C	A	Intergenic region	TraesCS7A02G478900-TraesCS7A02G479000	NA
chr7A	671680110	T	C	Intergenic region	TraesCS7A02G478900-TraesCS7A02G479000	NA
chr7A	671680192	T	G	Intergenic region	TraesCS7A02G478900-TraesCS7A02G479000	NA
chr7A	671680412	C	T	Intergenic region	TraesCS7A02G478900-TraesCS7A02G479000	NA
chr7A	671681671	C	T	Intergenic region	TraesCS7A02G478900-TraesCS7A02G479000	NA
chr7A	671681708	G	A	Intergenic region	TraesCS7A02G478900-TraesCS7A02G479000	NA
chr7A	671681821	C	T	Intergenic region	TraesCS7A02G478900-TraesCS7A02G479000	NA
chr7A	671681836	C	A	Intergenic region	TraesCS7A02G478900-TraesCS7A02G479000	NA
chr7A	671681847	C	T	Intergenic region	TraesCS7A02G478900-TraesCS7A02G479000	NA
chr7A	671681872	G	C	Intergenic region	TraesCS7A02G478900-TraesCS7A02G479000	NA
chr7A	671682632	C	T	Intergenic region	TraesCS7A02G478900-TraesCS7A02G479000	NA
chr7A	671682759	T	C	Intergenic region	TraesCS7A02G478900-TraesCS7A02G479000	NA
chr7A	671683574	G	A	Intergenic region	TraesCS7A02G478900-TraesCS7A02G479000	NA
chr7A	671683625	C	T	Intergenic region	TraesCS7A02G478900-TraesCS7A02G479000	NA
chr7A	671684057	G	A	Intergenic region	TraesCS7A02G478900-TraesCS7A02G479000	NA
chr7A	671684115	C	T	Intergenic region	TraesCS7A02G478900-TraesCS7A02G479000	NA
chr7A	671684656	G	A	Intergenic region	TraesCS7A02G478900-TraesCS7A02G479000	NA
chr7A	671684742	C	T	Intergenic region	TraesCS7A02G478900-TraesCS7A02G479000	NA
chr7A	671685457	C	T	Intergenic region	TraesCS7A02G478900-TraesCS7A02G479000	NA
chr7A	671686122	C	T	Intergenic region	TraesCS7A02G478900-TraesCS7A02G479000	NA
chr7A	671686924	C	T	Intergenic region	TraesCS7A02G478900-TraesCS7A02G479000	NA
chr7A	671687519	G	A	Intergenic region	TraesCS7A02G478900-TraesCS7A02G479000	NA
chr7A	671687578	C	T	Intergenic region	TraesCS7A02G478900-TraesCS7A02G479000	NA
chr7A	671687996	G	T	Intergenic region	TraesCS7A02G478900-TraesCS7A02G479000	NA
chr7A	671688074	G	T	Intergenic region	TraesCS7A02G478900-TraesCS7A02G479000	NA
chr7A	671688083	G	A	Intergenic region	TraesCS7A02G478900-TraesCS7A02G479000	NA
chr7A	671688091	C	T	Intergenic region	TraesCS7A02G478900-TraesCS7A02G479000	NA
chr7A	671688149	G	A	Intergenic region	TraesCS7A02G478900-TraesCS7A02G479000	NA
chr7A	671688182	A	G	Intergenic region	TraesCS7A02G478900-TraesCS7A02G479000	NA
chr7A	671690320	G	A	Intergenic region	TraesCS7A02G478900-TraesCS7A02G479000	NA
chr7A	671690353	C	T	Intergenic region	TraesCS7A02G478900-TraesCS7A02G479000	NA
chr7A	671690354	T	C	Intergenic region	TraesCS7A02G478900-TraesCS7A02G479000	NA
chr7A	671692776	C	G	Intergenic region	TraesCS7A02G478900-TraesCS7A02G479000	NA
chr7A	671693418	G	A	Intergenic region	TraesCS7A02G478900-TraesCS7A02G479000	NA
chr7A	671693473	T	C	Intergenic region	TraesCS7A02G478900-TraesCS7A02G479000	NA
chr7A	671693811	C	T	Intergenic region	TraesCS7A02G478900-TraesCS7A02G479000	NA
chr7A	671693886	G	A	Intergenic region	TraesCS7A02G478900-TraesCS7A02G479000	NA
chr7A	671693979	C	T	Intergenic region	TraesCS7A02G478900-TraesCS7A02G479000	NA
chr7A	671694246	G	A	Intergenic region	TraesCS7A02G478900-TraesCS7A02G479000	NA
chr7A	671694338	C	G	Intergenic region	TraesCS7A02G478900-TraesCS7A02G479000	NA
chr7A	671694383	C	T	Intergenic region	TraesCS7A02G478900-TraesCS7A02G479000	NA
chr7A	671695008	G	A	Intergenic region	TraesCS7A02G478900-TraesCS7A02G479000	NA
chr7A	671695132	G	A	Intergenic region	TraesCS7A02G478900-TraesCS7A02G479000	NA
chr7A	671695803	A	G	Intergenic region	TraesCS7A02G478900-TraesCS7A02G479000	NA
chr7A	671697207	C	T	Intergenic region	TraesCS7A02G478900-TraesCS7A02G479000	NA
chr7A	671697277	TC	T	Intergenic region	TraesCS7A02G478900-TraesCS7A02G479000	NA
chr7A	671698720	C	A	Intergenic region	TraesCS7A02G478900-TraesCS7A02G479000	NA
chr7A	671698787	C	T	Intergenic region	TraesCS7A02G478900-TraesCS7A02G479000	NA
chr7A	671698842	C	T	Intergenic region	TraesCS7A02G478900-TraesCS7A02G479000	NA
chr7A	671698902	G	A	Intergenic region	TraesCS7A02G478900-TraesCS7A02G479000	NA
chr7A	671699011	G	A	Intergenic region	TraesCS7A02G478900-TraesCS7A02G479000	NA
chr7A	671699015	G	A	Intergenic region	TraesCS7A02G478900-TraesCS7A02G479000	NA
chr7A	671699112	G	A	Intergenic region	TraesCS7A02G478900-TraesCS7A02G479000	NA
chr7A	671699130	A	G	Intergenic region	TraesCS7A02G478900-TraesCS7A02G479000	NA
chr7A	671699203	G	A	Intergenic region	TraesCS7A02G478900-TraesCS7A02G479000	NA
chr7A	671699239	G	A	Intergenic region	TraesCS7A02G478900-TraesCS7A02G479000	NA
chr7A	671699367	C	T	Intergenic region	TraesCS7A02G478900-TraesCS7A02G479000	NA
chr7A	671699380	G	A	Intergenic region	TraesCS7A02G478900-TraesCS7A02G479000	NA
chr7A	671699417	G	A	Intergenic region	TraesCS7A02G478900-TraesCS7A02G479000	NA
chr7A	671699465	G	A	Intergenic region	TraesCS7A02G478900-TraesCS7A02G479000	NA
chr7A	671699499	G	A	Intergenic region	TraesCS7A02G478900-TraesCS7A02G479000	NA
chr7A	671699501	G	A	Intergenic region	TraesCS7A02G478900-TraesCS7A02G479000	NA
chr7A	671699517	C	T	Intergenic region	TraesCS7A02G478900-TraesCS7A02G479000	NA
chr7A	671699556	C	T	Intergenic region	TraesCS7A02G478900-TraesCS7A02G479000	NA
chr7A	671699570	T	C	Intergenic region	TraesCS7A02G478900-TraesCS7A02G479000	NA
chr7A	671700069	C	T	Intergenic region	TraesCS7A02G478900-TraesCS7A02G479000	NA
chr7A	671700087	G	A	Intergenic region	TraesCS7A02G478900-TraesCS7A02G479000	NA
chr7A	671700121	C	T	Intergenic region	TraesCS7A02G478900-TraesCS7A02G479000	NA
chr7A	671700159	G	A	Intergenic region	TraesCS7A02G478900-TraesCS7A02G479000	NA
chr7A	671700192	C	T	Intergenic region	TraesCS7A02G478900-TraesCS7A02G479000	NA
chr7A	671700693	G	A	Intergenic region	TraesCS7A02G478900-TraesCS7A02G479000	NA
chr7A	671700728	G	A	Intergenic region	TraesCS7A02G478900-TraesCS7A02G479000	NA
chr7A	671700744	C	G	Intergenic region	TraesCS7A02G478900-TraesCS7A02G479000	NA
chr7A	671700934	C	T	Intergenic region	TraesCS7A02G478900-TraesCS7A02G479000	NA
chr7A	671701040	G	A	Intergenic region	TraesCS7A02G478900-TraesCS7A02G479000	NA
chr7A	671701426	G	A	Intergenic region	TraesCS7A02G478900-TraesCS7A02G479000	NA
chr7A	671701490	G	A	Intergenic region	TraesCS7A02G478900-TraesCS7A02G479000	NA
chr7A	671701499	G	A	Intergenic region	TraesCS7A02G478900-TraesCS7A02G479000	NA
chr7A	671701562	T	C	Intergenic region	TraesCS7A02G478900-TraesCS7A02G479000	NA
chr7A	671701597	G	T	Intergenic region	TraesCS7A02G478900-TraesCS7A02G479000	NA
chr7A	671701598	C	T	Intergenic region	TraesCS7A02G478900-TraesCS7A02G479000	NA
chr7A	671701640	G	A	Intergenic region	TraesCS7A02G478900-TraesCS7A02G479000	NA
chr7A	671702071	T	C	Intergenic region	TraesCS7A02G478900-TraesCS7A02G479000	NA
chr7A	671702738	T	TC	Intergenic region	TraesCS7A02G478900-TraesCS7A02G479000	NA
chr7A	671702743	C	T	Intergenic region	TraesCS7A02G478900-TraesCS7A02G479000	NA
chr7A	671702801	G	A	Intergenic region	TraesCS7A02G478900-TraesCS7A02G479000	NA
chr7A	671702803	C	A	Intergenic region	TraesCS7A02G478900-TraesCS7A02G479000	NA
chr7A	671702838	G	GC	Intergenic region	TraesCS7A02G478900-TraesCS7A02G479000	NA
chr7A	671702915	TC	T	Intergenic region	TraesCS7A02G478900-TraesCS7A02G479000	NA
chr7A	671702983	G	T	Intergenic region	TraesCS7A02G478900-TraesCS7A02G479000	NA
chr7A	671703213	G	A	Intergenic region	TraesCS7A02G478900-TraesCS7A02G479000	NA
chr7A	671703252	C	T	Intergenic region	TraesCS7A02G478900-TraesCS7A02G479000	NA
chr7A	671703267	C	T	Intergenic region	TraesCS7A02G478900-TraesCS7A02G479000	NA
chr7A	671703289	T	C	Intergenic region	TraesCS7A02G478900-TraesCS7A02G479000	NA
chr7A	671703477	G	A	Intergenic region	TraesCS7A02G478900-TraesCS7A02G479000	NA
chr7A	671703585	C	T	Intergenic region	TraesCS7A02G478900-TraesCS7A02G479000	NA
chr7A	671703649	G	A	Intergenic region	TraesCS7A02G478900-TraesCS7A02G479000	NA
chr7A	671703668	C	T	Intergenic region	TraesCS7A02G478900-TraesCS7A02G479000	NA
chr7A	671704330	T	G	Intergenic region	TraesCS7A02G478900-TraesCS7A02G479000	NA
chr7A	671704333	T	A	Intergenic region	TraesCS7A02G478900-TraesCS7A02G479000	NA
chr7A	671704342	G	A	Intergenic region	TraesCS7A02G478900-TraesCS7A02G479000	NA
chr7A	671704912	G	A	Intergenic region	TraesCS7A02G478900-TraesCS7A02G479000	NA
chr7A	671704935	G	A	Intergenic region	TraesCS7A02G478900-TraesCS7A02G479000	NA
chr7A	671705439	T	C	Intergenic region	TraesCS7A02G478900-TraesCS7A02G479000	NA
chr7A	671705909	A	C	Intergenic region	TraesCS7A02G478900-TraesCS7A02G479000	NA
chr7A	671705991	C	T	Intergenic region	TraesCS7A02G478900-TraesCS7A02G479000	NA
chr7A	671706146	G	A	Intergenic region	TraesCS7A02G478900-TraesCS7A02G479000	NA
chr7A	671706882	G	C	Intergenic region	TraesCS7A02G478900-TraesCS7A02G479000	NA
chr7A	671706975	C	G	Intergenic region	TraesCS7A02G478900-TraesCS7A02G479000	NA
chr7A	671707554	C	T	Intergenic region	TraesCS7A02G478900-TraesCS7A02G479000	NA
chr7A	671707571	C	T	Intergenic region	TraesCS7A02G478900-TraesCS7A02G479000	NA
chr7A	671707853	G	A	Intergenic region	TraesCS7A02G478900-TraesCS7A02G479000	NA
chr7A	671708550	T	A	Intergenic region	TraesCS7A02G478900-TraesCS7A02G479000	NA
chr7A	671709916	A	T	Intergenic region	TraesCS7A02G478900-TraesCS7A02G479000	NA
chr7A	671709956	T	TA	Intergenic region	TraesCS7A02G478900-TraesCS7A02G479000	NA
chr7A	671709957	G	A	Intergenic region	TraesCS7A02G478900-TraesCS7A02G479000	NA
chr7A	671709966	T	A	Intergenic region	TraesCS7A02G478900-TraesCS7A02G479000	NA
chr7A	671710146	T	C	Intergenic region	TraesCS7A02G478900-TraesCS7A02G479000	NA
chr7A	671710757	A	G	Intergenic region	TraesCS7A02G478900-TraesCS7A02G479000	NA
chr7A	671710863	T	C	Intergenic region	TraesCS7A02G478900-TraesCS7A02G479000	NA
chr7A	671711296	G	C	Intergenic region	TraesCS7A02G478900-TraesCS7A02G479000	NA
chr7A	671711317	A	G	Intergenic region	TraesCS7A02G478900-TraesCS7A02G479000	NA
chr7A	671711460	G	A	Intergenic region	TraesCS7A02G478900-TraesCS7A02G479000	NA
chr7A	671711608	A	G	Intergenic region	TraesCS7A02G478900-TraesCS7A02G479000	NA
chr7A	671712767	G	A	Intergenic region	TraesCS7A02G478900-TraesCS7A02G479000	NA
chr7A	671713054	C	T	Intergenic region	TraesCS7A02G478900-TraesCS7A02G479000	NA
chr7A	671713080	G	C	Intergenic region	TraesCS7A02G478900-TraesCS7A02G479000	NA
chr7A	671713553	G	C	Intergenic region	TraesCS7A02G478900-TraesCS7A02G479000	NA
chr7A	671713977	G	A	Intergenic region	TraesCS7A02G478900-TraesCS7A02G479000	NA
chr7A	671714050	T	G	Intergenic region	TraesCS7A02G478900-TraesCS7A02G479000	NA
chr7A	671714140	C	A	Intergenic region	TraesCS7A02G478900-TraesCS7A02G479000	NA
chr7A	671714141	G	GT	Intergenic region	TraesCS7A02G478900-TraesCS7A02G479000	NA
chr7A	671714142	G	GT	Intergenic region	TraesCS7A02G478900-TraesCS7A02G479000	NA
chr7A	671714156	G	C	Intergenic region	TraesCS7A02G478900-TraesCS7A02G479000	NA
chr7A	671714239	G	C	Intergenic region	TraesCS7A02G478900-TraesCS7A02G479000	NA
chr7A	671714466	A	G	Intergenic region	TraesCS7A02G478900-TraesCS7A02G479000	NA
chr7A	671714514	C	T	Intergenic region	TraesCS7A02G478900-TraesCS7A02G479000	NA
chr7A	671715127	C	CT	Intergenic region	TraesCS7A02G478900-TraesCS7A02G479000	NA
chr7A	671715129	C	A	Intergenic region	TraesCS7A02G478900-TraesCS7A02G479000	NA
chr7A	671715225	C	G	Intergenic region	TraesCS7A02G478900-TraesCS7A02G479000	NA
chr7A	671715362	G	C	Intergenic region	TraesCS7A02G478900-TraesCS7A02G479000	NA
chr7A	671715588	G	A	Intergenic region	TraesCS7A02G478900-TraesCS7A02G479000	NA
chr7A	671715609	G	A	Intergenic region	TraesCS7A02G478900-TraesCS7A02G479000	NA
chr7A	671715635	T	C	Intergenic region	TraesCS7A02G478900-TraesCS7A02G479000	NA
chr7A	671715655	TA	T	Intergenic region	TraesCS7A02G478900-TraesCS7A02G479000	NA
chr7A	671715844	T	C	Intergenic region	TraesCS7A02G478900-TraesCS7A02G479000	NA
chr7A	671715847	G	A	Intergenic region	TraesCS7A02G478900-TraesCS7A02G479000	NA
chr7A	671715871	C	T	Intergenic region	TraesCS7A02G478900-TraesCS7A02G479000	NA
chr7A	671715965	T	C	Intergenic region	TraesCS7A02G478900-TraesCS7A02G479000	NA
chr7A	671715971	C	T	Intergenic region	TraesCS7A02G478900-TraesCS7A02G479000	NA
chr7A	671715985	GT	G	Intergenic region	TraesCS7A02G478900-TraesCS7A02G479000	NA
chr7A	671716002	A	G	Intergenic region	TraesCS7A02G478900-TraesCS7A02G479000	NA
chr7A	671716270	TTACTG	T	Intergenic region	TraesCS7A02G478900-TraesCS7A02G479000	NA
chr7A	671716276	C	T	Intergenic region	TraesCS7A02G478900-TraesCS7A02G479000	NA
chr7A	671716285	T	C	Intergenic region	TraesCS7A02G478900-TraesCS7A02G479000	NA
chr7A	671716297	C	T	Intergenic region	TraesCS7A02G478900-TraesCS7A02G479000	NA
chr7A	671716644	T	C	Intergenic region	TraesCS7A02G478900-TraesCS7A02G479000	NA
chr7A	671716742	A	T	Intergenic region	TraesCS7A02G478900-TraesCS7A02G479000	NA
chr7A	671716960	G	A	Intergenic region	TraesCS7A02G478900-TraesCS7A02G479000	NA
chr7A	671717276	G	A	Intergenic region	TraesCS7A02G478900-TraesCS7A02G479000	NA
chr7A	671717280	G	T	Intergenic region	TraesCS7A02G478900-TraesCS7A02G479000	NA
chr7A	671717316	C	T	Intergenic region	TraesCS7A02G478900-TraesCS7A02G479000	NA
chr7A	671717351	G	A	Intergenic region	TraesCS7A02G478900-TraesCS7A02G479000	NA
chr7A	671717462	C	T	Intergenic region	TraesCS7A02G478900-TraesCS7A02G479000	NA
chr7A	671717492	G	C	Intergenic region	TraesCS7A02G478900-TraesCS7A02G479000	NA
chr7A	671717576	C	T	Intergenic region	TraesCS7A02G478900-TraesCS7A02G479000	NA
chr7A	671717613	G	A	Intergenic region	TraesCS7A02G478900-TraesCS7A02G479000	NA
chr7A	671718160	G	A	Intergenic region	TraesCS7A02G478900-TraesCS7A02G479000	NA
chr7A	671718256	A	G	Intergenic region	TraesCS7A02G478900-TraesCS7A02G479000	NA
chr7A	671718268	G	C	Intergenic region	TraesCS7A02G478900-TraesCS7A02G479000	NA
chr7A	671718317	A	C	Intergenic region	TraesCS7A02G478900-TraesCS7A02G479000	NA
chr7A	671718512	T	G	Intergenic region	TraesCS7A02G478900-TraesCS7A02G479000	NA
chr7A	671718523	C	T	Intergenic region	TraesCS7A02G478900-TraesCS7A02G479000	NA
chr7A	671719115	T	A	Intergenic region	TraesCS7A02G478900-TraesCS7A02G479000	NA
chr7A	671719152	T	C	Intergenic region	TraesCS7A02G478900-TraesCS7A02G479000	NA
chr7A	671719188	G	C	Intergenic region	TraesCS7A02G478900-TraesCS7A02G479000	NA
chr7A	671719213	G	A	Intergenic region	TraesCS7A02G478900-TraesCS7A02G479000	NA
chr7A	671719283	T	C	Intergenic region	TraesCS7A02G478900-TraesCS7A02G479000	NA
chr7A	671719343	A	G	Intergenic region	TraesCS7A02G478900-TraesCS7A02G479000	NA
chr7A	671719465	C	T	Intergenic region	TraesCS7A02G478900-TraesCS7A02G479000	NA
chr7A	671719500	C	A	Intergenic region	TraesCS7A02G478900-TraesCS7A02G479000	NA
chr7A	671719590	C	T	Intergenic region	TraesCS7A02G478900-TraesCS7A02G479000	NA
chr7A	671720084	G	T	Intergenic region	TraesCS7A02G478900-TraesCS7A02G479000	NA
chr7A	671720085	T	A	Intergenic region	TraesCS7A02G478900-TraesCS7A02G479000	NA
chr7A	671720860	C	A	Intergenic region	TraesCS7A02G478900-TraesCS7A02G479000	NA
chr7A	671720864	A	T	Intergenic region	TraesCS7A02G478900-TraesCS7A02G479000	NA
chr7A	671720870	C	T	Intergenic region	TraesCS7A02G478900-TraesCS7A02G479000	NA
chr7A	671720887	T	C	Intergenic region	TraesCS7A02G478900-TraesCS7A02G479000	NA
chr7A	671720895	C	T	Intergenic region	TraesCS7A02G478900-TraesCS7A02G479000	NA
chr7A	671721065	T	C	Intergenic region	TraesCS7A02G478900-TraesCS7A02G479000	NA
chr7A	671721574	G	A	Intergenic region	TraesCS7A02G478900-TraesCS7A02G479000	NA
chr7A	671721623	C	A	Intergenic region	TraesCS7A02G478900-TraesCS7A02G479000	NA
chr7A	671721835	A	C	Intergenic region	TraesCS7A02G478900-TraesCS7A02G479000	NA
chr7A	671721856	T	C	Intergenic region	TraesCS7A02G478900-TraesCS7A02G479000	NA
chr7A	671721897	G	A	Intergenic region	TraesCS7A02G478900-TraesCS7A02G479000	NA
chr7A	671721956	C	G	Intergenic region	TraesCS7A02G478900-TraesCS7A02G479000	NA
chr7A	671722070	A	C	Intergenic region	TraesCS7A02G478900-TraesCS7A02G479000	NA
chr7A	671722143	G	A	Intergenic region	TraesCS7A02G478900-TraesCS7A02G479000	NA
chr7A	671722170	G	T	Intergenic region	TraesCS7A02G478900-TraesCS7A02G479000	NA
chr7A	671722252	C	G	Intergenic region	TraesCS7A02G478900-TraesCS7A02G479000	NA
chr7A	671722827	C	A	Intergenic region	TraesCS7A02G478900-TraesCS7A02G479000	NA
chr7A	671722874	G	T	Intergenic region	TraesCS7A02G478900-TraesCS7A02G479000	NA
chr7A	671722961	T	TG	Intergenic region	TraesCS7A02G478900-TraesCS7A02G479000	NA
chr7A	671723144	C	T	Intergenic region	TraesCS7A02G478900-TraesCS7A02G479000	NA
chr7A	671723177	G	A	Intergenic region	TraesCS7A02G478900-TraesCS7A02G479000	NA
chr7A	671723200	G	A	Intergenic region	TraesCS7A02G478900-TraesCS7A02G479000	NA
chr7A	671723594	C	A	Intergenic region	TraesCS7A02G478900-TraesCS7A02G479000	NA
chr7A	671723805	G	C	Intergenic region	TraesCS7A02G478900-TraesCS7A02G479000	NA
chr7A	671723885	C	A	Intergenic region	TraesCS7A02G478900-TraesCS7A02G479000	NA
chr7A	671724073	T	A	Intergenic region	TraesCS7A02G478900-TraesCS7A02G479000	NA
chr7A	671724074	G	A	Intergenic region	TraesCS7A02G478900-TraesCS7A02G479000	NA
chr7A	671724197	T	C	Intergenic region	TraesCS7A02G478900-TraesCS7A02G479000	NA
chr7A	671724273	T	A	Intergenic region	TraesCS7A02G478900-TraesCS7A02G479000	NA
chr7A	671724285	T	C	Intergenic region	TraesCS7A02G478900-TraesCS7A02G479000	NA
chr7A	671724359	G	A	Intergenic region	TraesCS7A02G478900-TraesCS7A02G479000	NA
chr7A	671724472	G	A	Intergenic region	TraesCS7A02G478900-TraesCS7A02G479000	NA
chr7A	671724621	G	A	Intergenic region	TraesCS7A02G478900-TraesCS7A02G479000	NA
chr7A	671724654	G	A	Intergenic region	TraesCS7A02G478900-TraesCS7A02G479000	NA
chr7A	671724675	C	T	Intergenic region	TraesCS7A02G478900-TraesCS7A02G479000	NA
chr7A	671724678	T	C	Intergenic region	TraesCS7A02G478900-TraesCS7A02G479000	NA
chr7A	671724697	C	T	Intergenic region	TraesCS7A02G478900-TraesCS7A02G479000	NA
chr7A	671725419	G	T	Intergenic region	TraesCS7A02G478900-TraesCS7A02G479000	NA
chr7A	671725470	G	A	Intergenic region	TraesCS7A02G478900-TraesCS7A02G479000	NA
chr7A	671725495	T	C	Intergenic region	TraesCS7A02G478900-TraesCS7A02G479000	NA
chr7A	671725500	C	T	Intergenic region	TraesCS7A02G478900-TraesCS7A02G479000	NA
chr7A	671725543	G	A	Intergenic region	TraesCS7A02G478900-TraesCS7A02G479000	NA
chr7A	671725562	G	A	Intergenic region	TraesCS7A02G478900-TraesCS7A02G479000	NA
chr7A	671725754	C	T	Intergenic region	TraesCS7A02G478900-TraesCS7A02G479000	NA
chr7A	671725834	G	C	Intergenic region	TraesCS7A02G478900-TraesCS7A02G479000	NA
chr7A	671726214	C	T	Intergenic region	TraesCS7A02G478900-TraesCS7A02G479000	NA
chr7A	671726504	C	G	Intergenic region	TraesCS7A02G478900-TraesCS7A02G479000	NA
chr7A	671726518	A	C	Intergenic region	TraesCS7A02G478900-TraesCS7A02G479000	NA
chr7A	671726519	C	T	Intergenic region	TraesCS7A02G478900-TraesCS7A02G479000	NA
chr7A	671726641	C	T	Intergenic region	TraesCS7A02G478900-TraesCS7A02G479000	NA
chr7A	671727187	G	A	Intergenic region	TraesCS7A02G478900-TraesCS7A02G479000	NA
chr7A	671727323	G	A	Intergenic region	TraesCS7A02G478900-TraesCS7A02G479000	NA
chr7A	671727493	G	A	Intergenic region	TraesCS7A02G478900-TraesCS7A02G479000	NA
chr7A	671727537	C	G	Intergenic region	TraesCS7A02G478900-TraesCS7A02G479000	NA
chr7A	671727789	G	A	Intergenic region	TraesCS7A02G478900-TraesCS7A02G479000	NA
chr7A	671727855	C	T	Intergenic region	TraesCS7A02G478900-TraesCS7A02G479000	NA
chr7A	671728043	T	C	Intergenic region	TraesCS7A02G478900-TraesCS7A02G479000	NA
chr7A	671728099	G	A	Intergenic region	TraesCS7A02G478900-TraesCS7A02G479000	NA
chr7A	671728101	C	T	Intergenic region	TraesCS7A02G478900-TraesCS7A02G479000	NA
chr7A	671728206	C	A	Intergenic region	TraesCS7A02G478900-TraesCS7A02G479000	NA
chr7A	671728216	C	A	Intergenic region	TraesCS7A02G478900-TraesCS7A02G479000	NA
chr7A	671728284	A	T	Intergenic region	TraesCS7A02G478900-TraesCS7A02G479000	NA
chr7A	671728868	C	T	Intergenic region	TraesCS7A02G478900-TraesCS7A02G479000	NA
chr7A	671728988	A	G	Intergenic region	TraesCS7A02G478900-TraesCS7A02G479000	NA
chr7A	671729117	T	A	Intergenic region	TraesCS7A02G478900-TraesCS7A02G479000	NA
chr7A	671729834	C	T	Intergenic region	TraesCS7A02G478900-TraesCS7A02G479000	NA
chr7A	671729873	G	A	Intergenic region	TraesCS7A02G478900-TraesCS7A02G479000	NA
chr7A	671730691	C	T	Intergenic region	TraesCS7A02G478900-TraesCS7A02G479000	NA
chr7A	671731642	CTTTCTACGGATTTCAGTCATA	C	Intergenic region	TraesCS7A02G478900-TraesCS7A02G479000	NA
chr7A	671731871	T	G	Intergenic region	TraesCS7A02G478900-TraesCS7A02G479000	NA
chr7A	671732675	A	T	Intergenic region	TraesCS7A02G478900-TraesCS7A02G479000	NA
chr7A	671733373	T	C	Intergenic region	TraesCS7A02G478900-TraesCS7A02G479000	NA
chr7A	671733875	A	ATG	Intergenic region	TraesCS7A02G478900-TraesCS7A02G479000	NA
chr7A	671733876	CCCAATTA	C	Intergenic region	TraesCS7A02G478900-TraesCS7A02G479000	NA
chr7A	671733887	CT	C	Intergenic region	TraesCS7A02G478900-TraesCS7A02G479000	NA
chr7A	671733889	C	A	Intergenic region	TraesCS7A02G478900-TraesCS7A02G479000	NA
chr7A	671733892	GTTT	G	Intergenic region	TraesCS7A02G478900-TraesCS7A02G479000	NA
chr7A	671734542	A	G	Intergenic region	TraesCS7A02G478900-TraesCS7A02G479000	NA
chr7A	671734646	T	C	Intergenic region	TraesCS7A02G478900-TraesCS7A02G479000	NA
chr7A	671734662	G	A	Intergenic region	TraesCS7A02G478900-TraesCS7A02G479000	NA
chr7A	671734728	G	GGCGGCGTGCTGACGGCAGGGC	Intergenic region	TraesCS7A02G478900-TraesCS7A02G479000	NA
chr7A	671734749	C	T	Intergenic region	TraesCS7A02G478900-TraesCS7A02G479000	NA
chr7A	671734827	T	A	Intergenic region	TraesCS7A02G478900-TraesCS7A02G479000	NA
chr7A	671734851	G	T	Intergenic region	TraesCS7A02G478900-TraesCS7A02G479000	NA
chr7A	671734917	T	C	Intergenic region	TraesCS7A02G478900-TraesCS7A02G479000	NA
chr7A	671734927	G	A	Intergenic region	TraesCS7A02G478900-TraesCS7A02G479000	NA
chr7A	671734942	C	G	Intergenic region	TraesCS7A02G478900-TraesCS7A02G479000	NA
chr7A	671734981	T	C	Intergenic region	TraesCS7A02G478900-TraesCS7A02G479000	NA
chr7A	671735234	A	G	Intergenic region	TraesCS7A02G478900-TraesCS7A02G479000	NA
chr7A	671736058	A	G	Intergenic region	TraesCS7A02G478900-TraesCS7A02G479000	NA
chr7A	671737204	G	A	Intergenic region	TraesCS7A02G478900-TraesCS7A02G479000	NA
chr7A	671738856	C	T	Intergenic region	TraesCS7A02G478900-TraesCS7A02G479000	NA
chr7A	671739050	G	A	Intergenic region	TraesCS7A02G478900-TraesCS7A02G479000	NA
chr7A	671739764	C	T	Intergenic region	TraesCS7A02G478900-TraesCS7A02G479000	NA
chr7A	671740960	G	A	Intergenic region	TraesCS7A02G478900-TraesCS7A02G479000	NA
chr7A	671741014	A	C	Intergenic region	TraesCS7A02G478900-TraesCS7A02G479000	NA
chr7A	671741100	C	A	Intergenic region	TraesCS7A02G478900-TraesCS7A02G479000	NA
chr7A	671741213	A	T	Intergenic region	TraesCS7A02G478900-TraesCS7A02G479000	NA
chr7A	671741221	T	C	Intergenic region	TraesCS7A02G478900-TraesCS7A02G479000	NA
chr7A	671741779	G	A	Intergenic region	TraesCS7A02G478900-TraesCS7A02G479000	NA
chr7A	671741830	G	A	Intergenic region	TraesCS7A02G478900-TraesCS7A02G479000	NA
chr7A	671741970	C	A	Intergenic region	TraesCS7A02G478900-TraesCS7A02G479000	NA
chr7A	671742073	G	A	Intergenic region	TraesCS7A02G478900-TraesCS7A02G479000	NA
chr7A	671742118	T	C	Intergenic region	TraesCS7A02G478900-TraesCS7A02G479000	NA
chr7A	671742172	C	T	Intergenic region	TraesCS7A02G478900-TraesCS7A02G479000	NA
chr7A	671742400	G	A	Intergenic region	TraesCS7A02G478900-TraesCS7A02G479000	NA
chr7A	671742436	T	G	Intergenic region	TraesCS7A02G478900-TraesCS7A02G479000	NA
chr7A	671742505	T	C	Intergenic region	TraesCS7A02G478900-TraesCS7A02G479000	NA
chr7A	671742559	G	A	Intergenic region	TraesCS7A02G478900-TraesCS7A02G479000	NA
chr7A	671742906	G	A	Intergenic region	TraesCS7A02G478900-TraesCS7A02G479000	NA
chr7A	671742926	G	A	Intergenic region	TraesCS7A02G478900-TraesCS7A02G479000	NA
chr7A	671742929	G	C	Intergenic region	TraesCS7A02G478900-TraesCS7A02G479000	NA
chr7A	671743000	T	C	Intergenic region	TraesCS7A02G478900-TraesCS7A02G479000	NA
chr7A	671743064	A	G	Intergenic region	TraesCS7A02G478900-TraesCS7A02G479000	NA
chr7A	671743196	G	T	Intergenic region	TraesCS7A02G478900-TraesCS7A02G479000	NA
chr7A	671743382	C	T	Intergenic region	TraesCS7A02G478900-TraesCS7A02G479000	NA
chr7A	671743386	A	C	Intergenic region	TraesCS7A02G478900-TraesCS7A02G479000	NA
chr7A	671743620	C	T	Intergenic region	TraesCS7A02G478900-TraesCS7A02G479000	NA
chr7A	671743648	A	G	Intergenic region	TraesCS7A02G478900-TraesCS7A02G479000	NA
chr7A	671743678	G	A	Intergenic region	TraesCS7A02G478900-TraesCS7A02G479000	NA
chr7A	671743690	T	C	Intergenic region	TraesCS7A02G478900-TraesCS7A02G479000	NA
chr7A	671743694	G	A	Intergenic region	TraesCS7A02G478900-TraesCS7A02G479000	NA
chr7A	671743783	C	CTT	Intergenic region	TraesCS7A02G478900-TraesCS7A02G479000	NA
chr7A	671743889	T	G	Intergenic region	TraesCS7A02G478900-TraesCS7A02G479000	NA
chr7A	671743900	T	G	Intergenic region	TraesCS7A02G478900-TraesCS7A02G479000	NA
chr7A	671743901	T	C	Intergenic region	TraesCS7A02G478900-TraesCS7A02G479000	NA
chr7A	671743910	G	C	Intergenic region	TraesCS7A02G478900-TraesCS7A02G479000	NA
chr7A	671744075	C	T	Intergenic region	TraesCS7A02G478900-TraesCS7A02G479000	NA
chr7A	671744093	C	T	Intergenic region	TraesCS7A02G478900-TraesCS7A02G479000	NA
chr7A	671744739	T	C	Intergenic region	TraesCS7A02G478900-TraesCS7A02G479000	NA
chr7A	671745425	T	C	Intergenic region	TraesCS7A02G478900-TraesCS7A02G479000	NA
chr7A	671745537	T	C	Intergenic region	TraesCS7A02G478900-TraesCS7A02G479000	NA
chr7A	671745684	G	T	Intergenic region	TraesCS7A02G478900-TraesCS7A02G479000	NA
chr7A	671745779	T	A	Intergenic region	TraesCS7A02G478900-TraesCS7A02G479000	NA
chr7A	671745791	G	A	Intergenic region	TraesCS7A02G478900-TraesCS7A02G479000	NA
chr7A	671745802	C	T	Intergenic region	TraesCS7A02G478900-TraesCS7A02G479000	NA
chr7A	671745831	T	C	Intergenic region	TraesCS7A02G478900-TraesCS7A02G479000	NA
chr7A	671745903	G	A	Intergenic region	TraesCS7A02G478900-TraesCS7A02G479000	NA
chr7A	671745905	G	T	Intergenic region	TraesCS7A02G478900-TraesCS7A02G479000	NA
chr7A	671746032	G	A	Intergenic region	TraesCS7A02G478900-TraesCS7A02G479000	NA
chr7A	671746087	C	T	Intergenic region	TraesCS7A02G478900-TraesCS7A02G479000	NA
chr7A	671746091	A	G	Intergenic region	TraesCS7A02G478900-TraesCS7A02G479000	NA
chr7A	671746100	G	A	Intergenic region	TraesCS7A02G478900-TraesCS7A02G479000	NA
chr7A	671746456	A	G	Intergenic region	TraesCS7A02G478900-TraesCS7A02G479000	NA
chr7A	671746458	A	G	Intergenic region	TraesCS7A02G478900-TraesCS7A02G479000	NA
chr7A	671746641	G	A	Intergenic region	TraesCS7A02G478900-TraesCS7A02G479000	NA
chr7A	671746647	A	G	Intergenic region	TraesCS7A02G478900-TraesCS7A02G479000	NA
chr7A	671746669	C	T	Intergenic region	TraesCS7A02G478900-TraesCS7A02G479000	NA
chr7A	671746937	ACTT	A	Intergenic region	TraesCS7A02G478900-TraesCS7A02G479000	NA
chr7A	671747064	T	A	Intergenic region	TraesCS7A02G478900-TraesCS7A02G479000	NA
chr7A	671747643	G	C	Intergenic region	TraesCS7A02G478900-TraesCS7A02G479000	NA
chr7A	671747651	A	G	Intergenic region	TraesCS7A02G478900-TraesCS7A02G479000	NA
chr7A	671748124	A	G	Intergenic region	TraesCS7A02G478900-TraesCS7A02G479000	NA
chr7A	671748767	G	A	Intergenic region	TraesCS7A02G478900-TraesCS7A02G479000	NA
chr7A	671748865	G	A	Intergenic region	TraesCS7A02G478900-TraesCS7A02G479000	NA
chr7A	671749150	A	G	Intergenic region	TraesCS7A02G478900-TraesCS7A02G479000	NA
chr7A	671751248	G	A	Intergenic region	TraesCS7A02G478900-TraesCS7A02G479000	NA
chr7A	671751920	G	A	Intergenic region	TraesCS7A02G478900-TraesCS7A02G479000	NA
chr7A	671752129	G	C	Intergenic region	TraesCS7A02G478900-TraesCS7A02G479000	NA
chr7A	671752432	C	T	Intergenic region	TraesCS7A02G478900-TraesCS7A02G479000	NA
chr7A	671753487	G	C	Intergenic region	TraesCS7A02G478900-TraesCS7A02G479000	NA
chr7A	671753663	A	G	Intergenic region	TraesCS7A02G478900-TraesCS7A02G479000	NA
chr7A	671753670	T	C	Intergenic region	TraesCS7A02G478900-TraesCS7A02G479000	NA
chr7A	671753789	G	A	Intergenic region	TraesCS7A02G478900-TraesCS7A02G479000	NA
chr7A	671753807	G	A	Intergenic region	TraesCS7A02G478900-TraesCS7A02G479000	NA
chr7A	671753999	A	C	Intergenic region	TraesCS7A02G478900-TraesCS7A02G479000	NA
chr7A	671754043	T	TGTCGGCCTACCA	Intergenic region	TraesCS7A02G478900-TraesCS7A02G479000	NA
chr7A	671754074	T	C	Intergenic region	TraesCS7A02G478900-TraesCS7A02G479000	NA
chr7A	671754207	C	T	Intergenic region	TraesCS7A02G478900-TraesCS7A02G479000	NA
chr7A	671754228	C	T	Intergenic region	TraesCS7A02G478900-TraesCS7A02G479000	NA
chr7A	671754313	A	G	Intergenic region	TraesCS7A02G478900-TraesCS7A02G479000	NA
chr7A	671754645	T	C	Intergenic region	TraesCS7A02G478900-TraesCS7A02G479000	NA
chr7A	671764969	CT	C	Intergenic region	TraesCS7A02G478900-TraesCS7A02G479000	NA
chr7A	671765007	A	G	Intergenic region	TraesCS7A02G478900-TraesCS7A02G479000	NA
chr7A	671765019	A	T	Intergenic region	TraesCS7A02G478900-TraesCS7A02G479000	NA
chr7A	671765156	A	G	Intergenic region	TraesCS7A02G478900-TraesCS7A02G479000	NA
chr7A	671765264	GT	G	Intergenic region	TraesCS7A02G478900-TraesCS7A02G479000	NA
chr7A	671765299	C	T	Intergenic region	TraesCS7A02G478900-TraesCS7A02G479000	NA
chr7A	671765431	G	C	Intergenic region	TraesCS7A02G478900-TraesCS7A02G479000	NA
chr7A	671765441	G	C	Intergenic region	TraesCS7A02G478900-TraesCS7A02G479000	NA
chr7A	671765603	GCGT	G	Intergenic region	TraesCS7A02G478900-TraesCS7A02G479000	NA
chr7A	671765634	A	C	Intergenic region	TraesCS7A02G478900-TraesCS7A02G479000	NA
chr7A	671765635	C	T	Intergenic region	TraesCS7A02G478900-TraesCS7A02G479000	NA
chr7A	671765683	C	G	Intergenic region	TraesCS7A02G478900-TraesCS7A02G479000	NA
chr7A	671765702	C	G	Intergenic region	TraesCS7A02G478900-TraesCS7A02G479000	NA
chr7A	671766042	A	G	Intergenic region	TraesCS7A02G478900-TraesCS7A02G479000	NA
chr7A	671766526	C	T	Intergenic region	TraesCS7A02G478900-TraesCS7A02G479000	NA
chr7A	671766527	C	T	Intergenic region	TraesCS7A02G478900-TraesCS7A02G479000	NA
chr7A	671767516	C	G	Intergenic region	TraesCS7A02G478900-TraesCS7A02G479000	NA
chr7A	671767954	C	A	Intergenic region	TraesCS7A02G478900-TraesCS7A02G479000	NA
chr7A	671768025	A	G	Intergenic region	TraesCS7A02G478900-TraesCS7A02G479000	NA
chr7A	671768324	C	A	Intergenic region	TraesCS7A02G478900-TraesCS7A02G479000	NA
chr7A	671769401	G	A	Intergenic region	TraesCS7A02G478900-TraesCS7A02G479000	NA
chr7A	671769430	G	T	Intergenic region	TraesCS7A02G478900-TraesCS7A02G479000	NA
chr7A	671769477	G	A	Intergenic region	TraesCS7A02G478900-TraesCS7A02G479000	NA
chr7A	671769486	C	T	Intergenic region	TraesCS7A02G478900-TraesCS7A02G479000	NA
chr7A	671771081	G	GA	Intergenic region	TraesCS7A02G478900-TraesCS7A02G479000	NA
chr7A	671771126	CT	C	Intergenic region	TraesCS7A02G478900-TraesCS7A02G479000	NA
chr7A	671771387	G	A	Intergenic region	TraesCS7A02G478900-TraesCS7A02G479000	NA
chr7A	671771507	T	C	Intergenic region	TraesCS7A02G478900-TraesCS7A02G479000	NA
chr7A	671775221	T	C	Intergenic region	TraesCS7A02G478900-TraesCS7A02G479000	NA
chr7A	671775252	A	G	Intergenic region	TraesCS7A02G478900-TraesCS7A02G479000	NA
chr7A	671775786	C	T	Intergenic region	TraesCS7A02G478900-TraesCS7A02G479000	NA
chr7A	671775953	C	G	Intergenic region	TraesCS7A02G478900-TraesCS7A02G479000	NA
chr7A	671777208	T	C	Intergenic region	TraesCS7A02G478900-TraesCS7A02G479000	NA
chr7A	671777295	C	T	Intergenic region	TraesCS7A02G478900-TraesCS7A02G479000	NA
chr7A	671778418	C	T	Intergenic region	TraesCS7A02G478900-TraesCS7A02G479000	NA
chr7A	671778422	C	T	Intergenic region	TraesCS7A02G478900-TraesCS7A02G479000	NA
chr7A	671778453	G	A	Intergenic region	TraesCS7A02G478900-TraesCS7A02G479000	NA
chr7A	671778456	G	A	Intergenic region	TraesCS7A02G478900-TraesCS7A02G479000	NA
chr7A	671780380	C	A	Non-coding region	TraesCS7A02G479000	Cyclin-D5-3
chr7A	671780423	G	A	Non-coding region	TraesCS7A02G479000	Cyclin-D5-3
chr7A	671780585	C	T	Non-coding region	TraesCS7A02G479000	Cyclin-D5-3
chr7A	671780660	C	T	Non-coding region	TraesCS7A02G479000	Cyclin-D5-3
chr7A	671780666	C	T	Non-coding region	TraesCS7A02G479000	Cyclin-D5-3
chr7A	671780731	C	T	Non-coding region	TraesCS7A02G479000	Cyclin-D5-3
chr7A	671780750	GCGTGGGTGC	G	Non-coding region	TraesCS7A02G479000	Cyclin-D5-3
chr7A	671780821	C	A	Non-coding region	TraesCS7A02G479000	Cyclin-D5-3
chr7A	671780822	A	T	Non-coding region	TraesCS7A02G479000	Cyclin-D5-3
chr7A	671780932	G	A	Non-coding region	TraesCS7A02G479000	Cyclin-D5-3
chr7A	671780986	G	C	Non-coding region	TraesCS7A02G479000	Cyclin-D5-3
chr7A	671781103	C	T	synonymous_variant	TraesCS7A02G479000	Cyclin-D5-3
chr7A	671781236	A	T	Intron region	TraesCS7A02G479000	Cyclin-D5-3
chr7A	671782658	G	T	Non-coding region	TraesCS7A02G479000	Cyclin-D5-3
chr7A	671783642	A	C	Intergenic region	TraesCS7A02G479000-TraesCS7A02G479100	NA
chr7A	671785116	G	GTGTTTCTTTTCTCTGTC	Intergenic region	TraesCS7A02G479000-TraesCS7A02G479100	NA
chr7A	671785118	G	GA	Intergenic region	TraesCS7A02G479000-TraesCS7A02G479100	NA
chr7A	671785341	C	T	Intergenic region	TraesCS7A02G479000-TraesCS7A02G479100	NA
chr7A	671785346	T	C	Intergenic region	TraesCS7A02G479000-TraesCS7A02G479100	NA
chr7A	671785365	C	T	Intergenic region	TraesCS7A02G479000-TraesCS7A02G479100	NA
chr7A	671785455	G	T	Intergenic region	TraesCS7A02G479000-TraesCS7A02G479100	NA
chr7A	671785460	G	A	Intergenic region	TraesCS7A02G479000-TraesCS7A02G479100	NA
chr7A	671785465	A	C	Intergenic region	TraesCS7A02G479000-TraesCS7A02G479100	NA
chr7A	671785784	C	T	Intergenic region	TraesCS7A02G479000-TraesCS7A02G479100	NA
chr7A	671785795	C	T	Intergenic region	TraesCS7A02G479000-TraesCS7A02G479100	NA
chr7A	671785813	T	C	Intergenic region	TraesCS7A02G479000-TraesCS7A02G479100	NA
chr7A	671786071	C	G	Intergenic region	TraesCS7A02G479000-TraesCS7A02G479100	NA
chr7A	671786077	C	T	Intergenic region	TraesCS7A02G479000-TraesCS7A02G479100	NA
chr7A	671786121	A	G	Intergenic region	TraesCS7A02G479000-TraesCS7A02G479100	NA
chr7A	671786141	A	C	Intergenic region	TraesCS7A02G479000-TraesCS7A02G479100	NA
chr7A	671786179	T	C	Intergenic region	TraesCS7A02G479000-TraesCS7A02G479100	NA
chr7A	671786922	T	C	Intergenic region	TraesCS7A02G479000-TraesCS7A02G479100	NA
chr7A	671787102	A	G	Intergenic region	TraesCS7A02G479000-TraesCS7A02G479100	NA
chr7A	671787942	G	T	Intergenic region	TraesCS7A02G479000-TraesCS7A02G479100	NA
chr7A	671787990	C	A	Intergenic region	TraesCS7A02G479000-TraesCS7A02G479100	NA
chr7A	671788256	C	A	Intergenic region	TraesCS7A02G479000-TraesCS7A02G479100	NA
chr7A	671788378	G	T	Intergenic region	TraesCS7A02G479000-TraesCS7A02G479100	NA
chr7A	671788379	C	A	Intergenic region	TraesCS7A02G479000-TraesCS7A02G479100	NA
chr7A	671788527	C	T	Intergenic region	TraesCS7A02G479000-TraesCS7A02G479100	NA
chr7A	671788564	C	T	Intergenic region	TraesCS7A02G479000-TraesCS7A02G479100	NA
chr7A	671788623	C	T	Intergenic region	TraesCS7A02G479000-TraesCS7A02G479100	NA
chr7A	671788637	C	T	Intergenic region	TraesCS7A02G479000-TraesCS7A02G479100	NA
chr7A	671788713	C	T	Intergenic region	TraesCS7A02G479000-TraesCS7A02G479100	NA
chr7A	671788715	G	A	Intergenic region	TraesCS7A02G479000-TraesCS7A02G479100	NA
chr7A	671788894	A	G	Intergenic region	TraesCS7A02G479000-TraesCS7A02G479100	NA
chr7A	671789012	G	A	Intergenic region	TraesCS7A02G479000-TraesCS7A02G479100	NA
chr7A	671789678	A	G	Intergenic region	TraesCS7A02G479000-TraesCS7A02G479100	NA
chr7A	671790232	G	A	Intergenic region	TraesCS7A02G479000-TraesCS7A02G479100	NA
chr7A	671790307	G	T	Intergenic region	TraesCS7A02G479000-TraesCS7A02G479100	NA
chr7A	671790371	C	T	Intergenic region	TraesCS7A02G479000-TraesCS7A02G479100	NA
chr7A	671790384	C	T	Intergenic region	TraesCS7A02G479000-TraesCS7A02G479100	NA
chr7A	671790411	G	A	Intergenic region	TraesCS7A02G479000-TraesCS7A02G479100	NA
chr7A	671790422	G	C	Intergenic region	TraesCS7A02G479000-TraesCS7A02G479100	NA
chr7A	671790462	G	A	Intergenic region	TraesCS7A02G479000-TraesCS7A02G479100	NA
chr7A	671790644	A	G	Intergenic region	TraesCS7A02G479000-TraesCS7A02G479100	NA
chr7A	671790773	T	C	Intergenic region	TraesCS7A02G479000-TraesCS7A02G479100	NA
chr7A	671790789	C	T	Intergenic region	TraesCS7A02G479000-TraesCS7A02G479100	NA
chr7A	671791519	A	G	Intergenic region	TraesCS7A02G479000-TraesCS7A02G479100	NA
chr7A	671791691	C	T	Intergenic region	TraesCS7A02G479000-TraesCS7A02G479100	NA
chr7A	671791701	G	A	Intergenic region	TraesCS7A02G479000-TraesCS7A02G479100	NA
chr7A	671791732	G	A	Intergenic region	TraesCS7A02G479000-TraesCS7A02G479100	NA
chr7A	671791799	G	A	Intergenic region	TraesCS7A02G479000-TraesCS7A02G479100	NA
chr7A	671791987	G	C	Intergenic region	TraesCS7A02G479000-TraesCS7A02G479100	NA
chr7A	671791989	G	C	Intergenic region	TraesCS7A02G479000-TraesCS7A02G479100	NA
chr7A	671792950	A	G	Intergenic region	TraesCS7A02G479000-TraesCS7A02G479100	NA
chr7A	671793849	G	T	Intergenic region	TraesCS7A02G479000-TraesCS7A02G479100	NA
chr7A	671793850	A	G	Intergenic region	TraesCS7A02G479000-TraesCS7A02G479100	NA
chr7A	671793893	G	A	Intergenic region	TraesCS7A02G479000-TraesCS7A02G479100	NA
chr7A	671794293	G	A	Intergenic region	TraesCS7A02G479000-TraesCS7A02G479100	NA
chr7A	671795094	G	A	Intergenic region	TraesCS7A02G479000-TraesCS7A02G479100	NA
chr7A	671795104	G	A	Intergenic region	TraesCS7A02G479000-TraesCS7A02G479100	NA
chr7A	671795107	G	A	Intergenic region	TraesCS7A02G479000-TraesCS7A02G479100	NA
chr7A	671795178	T	C	Intergenic region	TraesCS7A02G479000-TraesCS7A02G479100	NA
chr7A	671795514	A	G	Intergenic region	TraesCS7A02G479000-TraesCS7A02G479100	NA
chr7A	671795547	C	A	Intergenic region	TraesCS7A02G479000-TraesCS7A02G479100	NA
chr7A	671795753	C	T	Intergenic region	TraesCS7A02G479000-TraesCS7A02G479100	NA
chr7A	671796015	C	A	Intergenic region	TraesCS7A02G479000-TraesCS7A02G479100	NA
chr7A	671796091	T	A	Intergenic region	TraesCS7A02G479000-TraesCS7A02G479100	NA
chr7A	671796278	A	G	Intergenic region	TraesCS7A02G479000-TraesCS7A02G479100	NA
chr7A	671796361	T	C	Intergenic region	TraesCS7A02G479000-TraesCS7A02G479100	NA
chr7A	671796530	T	C	Intergenic region	TraesCS7A02G479000-TraesCS7A02G479100	NA
chr7A	671796835	C	G	Intergenic region	TraesCS7A02G479000-TraesCS7A02G479100	NA
chr7A	671796845	A	G	Intergenic region	TraesCS7A02G479000-TraesCS7A02G479100	NA
chr7A	671796852	G	A	Intergenic region	TraesCS7A02G479000-TraesCS7A02G479100	NA
chr7A	671797080	T	C	Intergenic region	TraesCS7A02G479000-TraesCS7A02G479100	NA
chr7A	671797172	C	T	Intergenic region	TraesCS7A02G479000-TraesCS7A02G479100	NA
chr7A	671797197	G	T	Intergenic region	TraesCS7A02G479000-TraesCS7A02G479100	NA
chr7A	671797221	G	A	Intergenic region	TraesCS7A02G479000-TraesCS7A02G479100	NA
chr7A	671797253	G	C	Intergenic region	TraesCS7A02G479000-TraesCS7A02G479100	NA
chr7A	671797374	G	A	Intergenic region	TraesCS7A02G479000-TraesCS7A02G479100	NA
chr7A	671797383	C	T	Intergenic region	TraesCS7A02G479000-TraesCS7A02G479100	NA
chr7A	671797395	G	C	Intergenic region	TraesCS7A02G479000-TraesCS7A02G479100	NA
chr7A	671797444	G	A	Intergenic region	TraesCS7A02G479000-TraesCS7A02G479100	NA
chr7A	671797461	A	G	Intergenic region	TraesCS7A02G479000-TraesCS7A02G479100	NA
chr7A	671797462	T	C	Intergenic region	TraesCS7A02G479000-TraesCS7A02G479100	NA
chr7A	671797813	G	A	Intergenic region	TraesCS7A02G479000-TraesCS7A02G479100	NA
chr7A	671798015	A	C	Intergenic region	TraesCS7A02G479000-TraesCS7A02G479100	NA
chr7A	671798321	G	A	Intergenic region	TraesCS7A02G479000-TraesCS7A02G479100	NA
chr7A	671798333	G	A	Intergenic region	TraesCS7A02G479000-TraesCS7A02G479100	NA
chr7A	671798360	G	T	Intergenic region	TraesCS7A02G479000-TraesCS7A02G479100	NA
chr7A	671799278	C	T	Intergenic region	TraesCS7A02G479000-TraesCS7A02G479100	NA
chr7A	671799307	C	T	Intergenic region	TraesCS7A02G479000-TraesCS7A02G479100	NA
chr7A	671799388	G	A	Intergenic region	TraesCS7A02G479000-TraesCS7A02G479100	NA
chr7A	671799808	C	T	Intergenic region	TraesCS7A02G479000-TraesCS7A02G479100	NA
chr7A	671800020	A	G	Intergenic region	TraesCS7A02G479000-TraesCS7A02G479100	NA
chr7A	671800294	G	T	Intergenic region	TraesCS7A02G479000-TraesCS7A02G479100	NA
chr7A	671800718	C	G	Intergenic region	TraesCS7A02G479000-TraesCS7A02G479100	NA
chr7A	671800728	C	G	Intergenic region	TraesCS7A02G479000-TraesCS7A02G479100	NA
chr7A	671801633	G	A	Intergenic region	TraesCS7A02G479000-TraesCS7A02G479100	NA
chr7A	671801681	G	A	Intergenic region	TraesCS7A02G479000-TraesCS7A02G479100	NA
chr7A	671802751	A	G	Intergenic region	TraesCS7A02G479000-TraesCS7A02G479100	NA
chr7A	671803263	A	T	Intergenic region	TraesCS7A02G479000-TraesCS7A02G479100	NA
chr7A	671804624	C	A	Intergenic region	TraesCS7A02G479000-TraesCS7A02G479100	NA
chr7A	671804627	G	T	Intergenic region	TraesCS7A02G479000-TraesCS7A02G479100	NA
chr7A	671804837	T	C	Intergenic region	TraesCS7A02G479000-TraesCS7A02G479100	NA
chr7A	671804861	C	T	Intergenic region	TraesCS7A02G479000-TraesCS7A02G479100	NA
chr7A	671804863	G	A	Intergenic region	TraesCS7A02G479000-TraesCS7A02G479100	NA
chr7A	671805178	T	A	Intergenic region	TraesCS7A02G479000-TraesCS7A02G479100	NA
chr7A	671805473	A	T	Intergenic region	TraesCS7A02G479000-TraesCS7A02G479100	NA
chr7A	671805485	T	C	Intergenic region	TraesCS7A02G479000-TraesCS7A02G479100	NA
chr7A	671808033	G	A	Intergenic region	TraesCS7A02G479000-TraesCS7A02G479100	NA
chr7A	671808187	G	A	Intergenic region	TraesCS7A02G479000-TraesCS7A02G479100	NA
chr7A	671808645	C	A	Intergenic region	TraesCS7A02G479000-TraesCS7A02G479100	NA
chr7A	671808679	G	C	Intergenic region	TraesCS7A02G479000-TraesCS7A02G479100	NA
chr7A	671808781	T	G	Intergenic region	TraesCS7A02G479000-TraesCS7A02G479100	NA
chr7A	671808818	G	A	Intergenic region	TraesCS7A02G479000-TraesCS7A02G479100	NA
chr7A	671808866	G	T	Intergenic region	TraesCS7A02G479000-TraesCS7A02G479100	NA
chr7A	671808884	C	T	Intergenic region	TraesCS7A02G479000-TraesCS7A02G479100	NA
chr7A	671809051	T	C	Intergenic region	TraesCS7A02G479000-TraesCS7A02G479100	NA
chr7A	671809897	C	T	Intergenic region	TraesCS7A02G479000-TraesCS7A02G479100	NA
chr7A	671810043	C	T	Intergenic region	TraesCS7A02G479000-TraesCS7A02G479100	NA
chr7A	671810310	C	T	Intergenic region	TraesCS7A02G479000-TraesCS7A02G479100	NA
chr7A	671810330	C	A	Intergenic region	TraesCS7A02G479000-TraesCS7A02G479100	NA
chr7A	671810669	C	T	Intergenic region	TraesCS7A02G479000-TraesCS7A02G479100	NA
chr7A	671810670	G	A	Intergenic region	TraesCS7A02G479000-TraesCS7A02G479100	NA
chr7A	671810782	G	A	Intergenic region	TraesCS7A02G479000-TraesCS7A02G479100	NA
chr7A	671811078	T	C	Intergenic region	TraesCS7A02G479000-TraesCS7A02G479100	NA
chr7A	671811956	A	G	Intergenic region	TraesCS7A02G479000-TraesCS7A02G479100	NA
chr7A	671812257	C	G	Intergenic region	TraesCS7A02G479000-TraesCS7A02G479100	NA
chr7A	671812346	C	G	Intergenic region	TraesCS7A02G479000-TraesCS7A02G479100	NA
chr7A	671812358	C	T	Intergenic region	TraesCS7A02G479000-TraesCS7A02G479100	NA
chr7A	671812501	T	A	Intergenic region	TraesCS7A02G479000-TraesCS7A02G479100	NA
chr7A	671812560	C	T	Intergenic region	TraesCS7A02G479000-TraesCS7A02G479100	NA
chr7A	671812771	A	T	Intergenic region	TraesCS7A02G479000-TraesCS7A02G479100	NA
chr7A	671813324	T	C	Intergenic region	TraesCS7A02G479000-TraesCS7A02G479100	NA
chr7A	671813822	C	T	Intergenic region	TraesCS7A02G479000-TraesCS7A02G479100	NA
chr7A	671814471	G	T	Intergenic region	TraesCS7A02G479000-TraesCS7A02G479100	NA
chr7A	671814504	A	G	Intergenic region	TraesCS7A02G479000-TraesCS7A02G479100	NA
chr7A	671814810	C	A	Intergenic region	TraesCS7A02G479000-TraesCS7A02G479100	NA
chr7A	671814836	T	A	Intergenic region	TraesCS7A02G479000-TraesCS7A02G479100	NA
chr7A	671815030	C	A	Intergenic region	TraesCS7A02G479000-TraesCS7A02G479100	NA
chr7A	671815113	A	C	Intergenic region	TraesCS7A02G479000-TraesCS7A02G479100	NA
chr7A	671815173	G	C	Intergenic region	TraesCS7A02G479000-TraesCS7A02G479100	NA
chr7A	671815605	T	A	Intergenic region	TraesCS7A02G479000-TraesCS7A02G479100	NA
chr7A	671815653	T	A	Intergenic region	TraesCS7A02G479000-TraesCS7A02G479100	NA
chr7A	671815704	T	G	Intergenic region	TraesCS7A02G479000-TraesCS7A02G479100	NA
chr7A	671815706	C	T	Intergenic region	TraesCS7A02G479000-TraesCS7A02G479100	NA
chr7A	671816116	A	T	Intergenic region	TraesCS7A02G479000-TraesCS7A02G479100	NA
chr7A	671816135	G	T	Intergenic region	TraesCS7A02G479000-TraesCS7A02G479100	NA
chr7A	671817108	G	A	Intergenic region	TraesCS7A02G479000-TraesCS7A02G479100	NA
chr7A	671817395	C	A	Intergenic region	TraesCS7A02G479000-TraesCS7A02G479100	NA
chr7A	671817549	G	A	Intergenic region	TraesCS7A02G479000-TraesCS7A02G479100	NA
chr7A	671817553	CG	C	Intergenic region	TraesCS7A02G479000-TraesCS7A02G479100	NA
chr7A	671817568	T	A	Intergenic region	TraesCS7A02G479000-TraesCS7A02G479100	NA
chr7A	671817697	C	A	Intergenic region	TraesCS7A02G479000-TraesCS7A02G479100	NA
chr7A	671818108	T	C	Intergenic region	TraesCS7A02G479000-TraesCS7A02G479100	NA
chr7A	671818119	T	C	Intergenic region	TraesCS7A02G479000-TraesCS7A02G479100	NA
chr7A	671818191	T	C	Intergenic region	TraesCS7A02G479000-TraesCS7A02G479100	NA
chr7A	671818226	A	G	Intergenic region	TraesCS7A02G479000-TraesCS7A02G479100	NA
chr7A	671818315	G	A	Intergenic region	TraesCS7A02G479000-TraesCS7A02G479100	NA
chr7A	671818355	C	T	Intergenic region	TraesCS7A02G479000-TraesCS7A02G479100	NA
chr7A	671818495	G	A	Intergenic region	TraesCS7A02G479000-TraesCS7A02G479100	NA
chr7A	671818631	C	T	Intergenic region	TraesCS7A02G479000-TraesCS7A02G479100	NA
chr7A	671818959	G	C	Intergenic region	TraesCS7A02G479000-TraesCS7A02G479100	NA
chr7A	671819005	G	A	Intergenic region	TraesCS7A02G479000-TraesCS7A02G479100	NA
chr7A	671819094	C	T	Intergenic region	TraesCS7A02G479000-TraesCS7A02G479100	NA
chr7A	671819169	G	A	Intergenic region	TraesCS7A02G479000-TraesCS7A02G479100	NA
chr7A	671819185	G	A	Intergenic region	TraesCS7A02G479000-TraesCS7A02G479100	NA
chr7A	671819251	G	A	Intergenic region	TraesCS7A02G479000-TraesCS7A02G479100	NA
chr7A	671819265	C	T	Intergenic region	TraesCS7A02G479000-TraesCS7A02G479100	NA
chr7A	671819312	G	A	Intergenic region	TraesCS7A02G479000-TraesCS7A02G479100	NA
chr7A	671819353	CG	C	Intergenic region	TraesCS7A02G479000-TraesCS7A02G479100	NA
chr7A	671819413	G	A	Intergenic region	TraesCS7A02G479000-TraesCS7A02G479100	NA
chr7A	671819432	G	A	Intergenic region	TraesCS7A02G479000-TraesCS7A02G479100	NA
chr7A	671819487	C	T	Intergenic region	TraesCS7A02G479000-TraesCS7A02G479100	NA
chr7A	671819498	C	T	Intergenic region	TraesCS7A02G479000-TraesCS7A02G479100	NA
chr7A	671819524	G	A	Intergenic region	TraesCS7A02G479000-TraesCS7A02G479100	NA
chr7A	671819555	GC	G	Intergenic region	TraesCS7A02G479000-TraesCS7A02G479100	NA
chr7A	671819564	C	T	Intergenic region	TraesCS7A02G479000-TraesCS7A02G479100	NA
chr7A	671819614	C	T	Intergenic region	TraesCS7A02G479000-TraesCS7A02G479100	NA
chr7A	671819671	C	T	Intergenic region	TraesCS7A02G479000-TraesCS7A02G479100	NA
chr7A	671819696	C	T	Intergenic region	TraesCS7A02G479000-TraesCS7A02G479100	NA
chr7A	671819702	G	A	Intergenic region	TraesCS7A02G479000-TraesCS7A02G479100	NA
chr7A	671819760	C	T	Intergenic region	TraesCS7A02G479000-TraesCS7A02G479100	NA
chr7A	671819763	C	T	Intergenic region	TraesCS7A02G479000-TraesCS7A02G479100	NA
chr7A	671819802	G	A	Intergenic region	TraesCS7A02G479000-TraesCS7A02G479100	NA
chr7A	671819827	G	A	Intergenic region	TraesCS7A02G479000-TraesCS7A02G479100	NA
chr7A	671819856	C	T	Intergenic region	TraesCS7A02G479000-TraesCS7A02G479100	NA
chr7A	671819867	C	T	Intergenic region	TraesCS7A02G479000-TraesCS7A02G479100	NA
chr7A	671819945	A	C	Intergenic region	TraesCS7A02G479000-TraesCS7A02G479100	NA
chr7A	671819985	G	A	Intergenic region	TraesCS7A02G479000-TraesCS7A02G479100	NA
chr7A	671820020	T	G	Intergenic region	TraesCS7A02G479000-TraesCS7A02G479100	NA
chr7A	671820043	T	C	Intergenic region	TraesCS7A02G479000-TraesCS7A02G479100	NA
chr7A	671820082	G	A	Intergenic region	TraesCS7A02G479000-TraesCS7A02G479100	NA
chr7A	671820085	T	G	Intergenic region	TraesCS7A02G479000-TraesCS7A02G479100	NA
chr7A	671820123	G	A	Intergenic region	TraesCS7A02G479000-TraesCS7A02G479100	NA
chr7A	671820156	G	A	Intergenic region	TraesCS7A02G479000-TraesCS7A02G479100	NA
chr7A	671820169	G	C	Intergenic region	TraesCS7A02G479000-TraesCS7A02G479100	NA
chr7A	671820182	C	T	Intergenic region	TraesCS7A02G479000-TraesCS7A02G479100	NA
chr7A	671820220	G	A	Intergenic region	TraesCS7A02G479000-TraesCS7A02G479100	NA
chr7A	671820326	C	T	Intergenic region	TraesCS7A02G479000-TraesCS7A02G479100	NA
chr7A	671820638	A	G	Intergenic region	TraesCS7A02G479000-TraesCS7A02G479100	NA
chr7A	671820663	C	T	Intergenic region	TraesCS7A02G479000-TraesCS7A02G479100	NA
chr7A	671821835	A	G	Intergenic region	TraesCS7A02G479000-TraesCS7A02G479100	NA
chr7A	671822707	G	A	Intergenic region	TraesCS7A02G479000-TraesCS7A02G479100	NA
chr7A	671823553	A	G	Intergenic region	TraesCS7A02G479000-TraesCS7A02G479100	NA
chr7A	671823871	AG	A	Intergenic region	TraesCS7A02G479000-TraesCS7A02G479100	NA
chr7A	671827832	C	A	Intergenic region	TraesCS7A02G479000-TraesCS7A02G479100	NA
chr7A	671827974	A	G	Intergenic region	TraesCS7A02G479000-TraesCS7A02G479100	NA
chr7A	671828036	C	T	Intergenic region	TraesCS7A02G479000-TraesCS7A02G479100	NA
chr7A	671828091	C	T	Intergenic region	TraesCS7A02G479000-TraesCS7A02G479100	NA
chr7A	671828429	C	G	Intergenic region	TraesCS7A02G479000-TraesCS7A02G479100	NA
chr7A	671828624	G	A	Intergenic region	TraesCS7A02G479000-TraesCS7A02G479100	NA
chr7A	671828748	G	A	Intergenic region	TraesCS7A02G479000-TraesCS7A02G479100	NA
chr7A	671828805	A	C	Intergenic region	TraesCS7A02G479000-TraesCS7A02G479100	NA
chr7A	671828809	C	T	Intergenic region	TraesCS7A02G479000-TraesCS7A02G479100	NA
chr7A	671828837	G	A	Intergenic region	TraesCS7A02G479000-TraesCS7A02G479100	NA
chr7A	671830947	G	A	Intergenic region	TraesCS7A02G479000-TraesCS7A02G479100	NA
chr7A	671830955	C	T	Intergenic region	TraesCS7A02G479000-TraesCS7A02G479100	NA
chr7A	671830971	C	T	Intergenic region	TraesCS7A02G479000-TraesCS7A02G479100	NA
chr7A	671832933	C	T	Intergenic region	TraesCS7A02G479000-TraesCS7A02G479100	NA
chr7A	671833363	G	T	Intergenic region	TraesCS7A02G479000-TraesCS7A02G479100	NA
chr7A	671833419	G	A	Intergenic region	TraesCS7A02G479000-TraesCS7A02G479100	NA
chr7A	671833512	T	C	Intergenic region	TraesCS7A02G479000-TraesCS7A02G479100	NA
chr7A	671834136	C	G	Intergenic region	TraesCS7A02G479000-TraesCS7A02G479100	NA
chr7A	671834165	G	A	Intergenic region	TraesCS7A02G479000-TraesCS7A02G479100	NA
chr7A	671834981	T	C	Intergenic region	TraesCS7A02G479000-TraesCS7A02G479100	NA
chr7A	671835238	T	A	Intergenic region	TraesCS7A02G479000-TraesCS7A02G479100	NA
chr7A	671835568	C	A	Intergenic region	TraesCS7A02G479000-TraesCS7A02G479100	NA
chr7A	671835577	G	A	Intergenic region	TraesCS7A02G479000-TraesCS7A02G479100	NA
chr7A	671835816	G	A	Intergenic region	TraesCS7A02G479000-TraesCS7A02G479100	NA
chr7A	671836036	G	A	Intergenic region	TraesCS7A02G479000-TraesCS7A02G479100	NA
chr7A	671836090	T	C	Intergenic region	TraesCS7A02G479000-TraesCS7A02G479100	NA
chr7A	671836205	G	A	Intergenic region	TraesCS7A02G479000-TraesCS7A02G479100	NA
chr7A	671836218	T	A	Intergenic region	TraesCS7A02G479000-TraesCS7A02G479100	NA
chr7A	671836660	TAGA	T	Intergenic region	TraesCS7A02G479000-TraesCS7A02G479100	NA
chr7A	671836672	C	T	Intergenic region	TraesCS7A02G479000-TraesCS7A02G479100	NA
chr7A	671836900	C	T	Intergenic region	TraesCS7A02G479000-TraesCS7A02G479100	NA
chr7A	671836928	G	A	Intergenic region	TraesCS7A02G479000-TraesCS7A02G479100	NA
chr7A	671836949	G	A	Intergenic region	TraesCS7A02G479000-TraesCS7A02G479100	NA
chr7A	671837317	C	T	Intergenic region	TraesCS7A02G479000-TraesCS7A02G479100	NA
chr7A	671837505	C	T	Intergenic region	TraesCS7A02G479000-TraesCS7A02G479100	NA
chr7A	671837573	G	T	Intergenic region	TraesCS7A02G479000-TraesCS7A02G479100	NA
chr7A	671838070	G	A	Intergenic region	TraesCS7A02G479000-TraesCS7A02G479100	NA
chr7A	671838198	A	G	Intergenic region	TraesCS7A02G479000-TraesCS7A02G479100	NA
chr7A	671838439	G	C	Intergenic region	TraesCS7A02G479000-TraesCS7A02G479100	NA
chr7A	671838865	T	C	Intergenic region	TraesCS7A02G479000-TraesCS7A02G479100	NA
chr7A	671838944	G	A	Intergenic region	TraesCS7A02G479000-TraesCS7A02G479100	NA
chr7A	671838954	A	T	Intergenic region	TraesCS7A02G479000-TraesCS7A02G479100	NA
chr7A	671839076	C	G	Intergenic region	TraesCS7A02G479000-TraesCS7A02G479100	NA
chr7A	671839483	C	A	Intergenic region	TraesCS7A02G479000-TraesCS7A02G479100	NA
chr7A	671839703	C	G	Intergenic region	TraesCS7A02G479000-TraesCS7A02G479100	NA
chr7A	671839790	C	A	Intergenic region	TraesCS7A02G479000-TraesCS7A02G479100	NA
chr7A	671840103	G	A	Intergenic region	TraesCS7A02G479000-TraesCS7A02G479100	NA
chr7A	671840109	G	A	Intergenic region	TraesCS7A02G479000-TraesCS7A02G479100	NA
chr7A	671840213	G	A	Intergenic region	TraesCS7A02G479000-TraesCS7A02G479100	NA
chr7A	671840407	T	C	Intergenic region	TraesCS7A02G479000-TraesCS7A02G479100	NA
chr7A	671840620	G	A	Intergenic region	TraesCS7A02G479000-TraesCS7A02G479100	NA
chr7A	671841282	T	C	Intergenic region	TraesCS7A02G479000-TraesCS7A02G479100	NA
chr7A	671842209	C	G	Intergenic region	TraesCS7A02G479000-TraesCS7A02G479100	NA
chr7A	671842570	T	A	Intergenic region	TraesCS7A02G479000-TraesCS7A02G479100	NA
chr7A	671842717	CG	C	Intergenic region	TraesCS7A02G479000-TraesCS7A02G479100	NA
chr7A	671845689	T	C	Non-coding region	TraesCS7A02G479100	PLATZ transcription factor family protein
chr7A	671846919	C	T	Non-coding region	TraesCS7A02G479100	PLATZ transcription factor family protein
chr7A	671848302	A	G	Intron region	TraesCS7A02G479100	PLATZ transcription factor family protein
chr7A	671849478	ACGGC	A	Intron region	TraesCS7A02G479100	PLATZ transcription factor family protein
chr7A	671849522	A	G	Intron region	TraesCS7A02G479100	PLATZ transcription factor family protein
chr7A	671850170	G	A	Intron region	TraesCS7A02G479100	PLATZ transcription factor family protein
chr7A	671850224	G	A	Intron region	TraesCS7A02G479100	PLATZ transcription factor family protein
chr7A	671851027	G	A	Non-coding region	TraesCS7A02G479100	PLATZ transcription factor family protein
chr7A	671851902	G	GA	Non-coding region	TraesCS7A02G479100	PLATZ transcription factor family protein
chr7A	671852038	A	G	Non-coding region	TraesCS7A02G479100	PLATZ transcription factor family protein
chr7A	671852042	A	G	Non-coding region	TraesCS7A02G479100	PLATZ transcription factor family protein
chr7A	671852063	C	T	Non-coding region	TraesCS7A02G479100	PLATZ transcription factor family protein
chr7A	671852148	G	T	Non-coding region	TraesCS7A02G479100	PLATZ transcription factor family protein
chr7A	671852647	TG	T	Non-coding region	TraesCS7A02G479100	PLATZ transcription factor family protein
chr7A	671852960	A	C	Non-coding region	TraesCS7A02G479100	PLATZ transcription factor family protein
chr7A	671853937	C	T	Intergenic region	TraesCS7A02G479100-TraesCS7A02G479200	NA
chr7A	671854331	A	G	Intergenic region	TraesCS7A02G479100-TraesCS7A02G479200	NA
chr7A	671855388	C	A	Intergenic region	TraesCS7A02G479100-TraesCS7A02G479200	NA
chr7A	671855451	A	G	Intergenic region	TraesCS7A02G479100-TraesCS7A02G479200	NA
chr7A	671855475	A	G	Intergenic region	TraesCS7A02G479100-TraesCS7A02G479200	NA
chr7A	671855521	T	C	Intergenic region	TraesCS7A02G479100-TraesCS7A02G479200	NA
chr7A	671856381	A	G	Intergenic region	TraesCS7A02G479100-TraesCS7A02G479200	NA
chr7A	671856506	C	G	Intergenic region	TraesCS7A02G479100-TraesCS7A02G479200	NA
chr7A	671856528	G	A	Intergenic region	TraesCS7A02G479100-TraesCS7A02G479200	NA
chr7A	671856832	C	A	Intergenic region	TraesCS7A02G479100-TraesCS7A02G479200	NA
chr7A	671857346	C	T	Intergenic region	TraesCS7A02G479100-TraesCS7A02G479200	NA
chr7A	671858530	G	A	Intergenic region	TraesCS7A02G479100-TraesCS7A02G479200	NA
chr7A	671858535	C	G	Intergenic region	TraesCS7A02G479100-TraesCS7A02G479200	NA
chr7A	671858764	T	A	Intergenic region	TraesCS7A02G479100-TraesCS7A02G479200	NA
chr7A	671859497	G	A	Intergenic region	TraesCS7A02G479100-TraesCS7A02G479200	NA
chr7A	671859564	A	C	Intergenic region	TraesCS7A02G479100-TraesCS7A02G479200	NA
chr7A	671860142	T	C	Intergenic region	TraesCS7A02G479100-TraesCS7A02G479200	NA
chr7A	671860401	C	T	Intergenic region	TraesCS7A02G479100-TraesCS7A02G479200	NA
chr7A	671861568	A	G	Intergenic region	TraesCS7A02G479100-TraesCS7A02G479200	NA
chr7A	671861622	G	C	Intergenic region	TraesCS7A02G479100-TraesCS7A02G479200	NA
chr7A	671861654	T	C	Intergenic region	TraesCS7A02G479100-TraesCS7A02G479200	NA
chr7A	671861659	G	A	Intergenic region	TraesCS7A02G479100-TraesCS7A02G479200	NA
chr7A	671861837	G	T	Intergenic region	TraesCS7A02G479100-TraesCS7A02G479200	NA
chr7A	671861863	C	T	Intergenic region	TraesCS7A02G479100-TraesCS7A02G479200	NA
chr7A	671861885	G	A	Intergenic region	TraesCS7A02G479100-TraesCS7A02G479200	NA
chr7A	671861913	A	G	Intergenic region	TraesCS7A02G479100-TraesCS7A02G479200	NA
chr7A	671862507	A	C	Intergenic region	TraesCS7A02G479100-TraesCS7A02G479200	NA
chr7A	671863763	C	T	Intergenic region	TraesCS7A02G479100-TraesCS7A02G479200	NA
chr7A	671863998	C	A	Intergenic region	TraesCS7A02G479100-TraesCS7A02G479200	NA
chr7A	671864731	G	A	Intergenic region	TraesCS7A02G479100-TraesCS7A02G479200	NA
chr7A	671864773	G	A	Intergenic region	TraesCS7A02G479100-TraesCS7A02G479200	NA
chr7A	671865474	T	C	Intergenic region	TraesCS7A02G479100-TraesCS7A02G479200	NA
chr7A	671865509	T	G	Intergenic region	TraesCS7A02G479100-TraesCS7A02G479200	NA
chr7A	671866279	A	G	Intergenic region	TraesCS7A02G479100-TraesCS7A02G479200	NA
chr7A	671866295	A	G	Intergenic region	TraesCS7A02G479100-TraesCS7A02G479200	NA
chr7A	671866313	T	C	Intergenic region	TraesCS7A02G479100-TraesCS7A02G479200	NA
chr7A	671866345	C	T	Intergenic region	TraesCS7A02G479100-TraesCS7A02G479200	NA
chr7A	671866393	G	A	Intergenic region	TraesCS7A02G479100-TraesCS7A02G479200	NA
chr7A	671866416	T	G	Intergenic region	TraesCS7A02G479100-TraesCS7A02G479200	NA
chr7A	671866513	T	C	Intergenic region	TraesCS7A02G479100-TraesCS7A02G479200	NA
chr7A	671866515	A	G	Intergenic region	TraesCS7A02G479100-TraesCS7A02G479200	NA
chr7A	671866527	T	C	Intergenic region	TraesCS7A02G479100-TraesCS7A02G479200	NA
chr7A	671866686	C	G	Intergenic region	TraesCS7A02G479100-TraesCS7A02G479200	NA
chr7A	671868328	C	T	Intergenic region	TraesCS7A02G479100-TraesCS7A02G479200	NA
chr7A	671868436	T	C	Intergenic region	TraesCS7A02G479100-TraesCS7A02G479200	NA
chr7A	671868546	G	GTGT	Intergenic region	TraesCS7A02G479100-TraesCS7A02G479200	NA
chr7A	671868548	G	T	Intergenic region	TraesCS7A02G479100-TraesCS7A02G479200	NA
chr7A	671869032	A	G	Intergenic region	TraesCS7A02G479100-TraesCS7A02G479200	NA
chr7A	671869042	G	A	Intergenic region	TraesCS7A02G479100-TraesCS7A02G479200	NA
chr7A	671869501	G	A	Intergenic region	TraesCS7A02G479100-TraesCS7A02G479200	NA
chr7A	671869534	C	T	Intergenic region	TraesCS7A02G479100-TraesCS7A02G479200	NA
chr7A	671870003	A	G	Intergenic region	TraesCS7A02G479100-TraesCS7A02G479200	NA
chr7A	671870140	T	C	Intergenic region	TraesCS7A02G479100-TraesCS7A02G479200	NA
chr7A	671870141	G	C	Intergenic region	TraesCS7A02G479100-TraesCS7A02G479200	NA
chr7A	671870318	T	A	Intergenic region	TraesCS7A02G479100-TraesCS7A02G479200	NA
chr7A	671870455	G	A	Intergenic region	TraesCS7A02G479100-TraesCS7A02G479200	NA
chr7A	671870478	A	G	Intergenic region	TraesCS7A02G479100-TraesCS7A02G479200	NA
chr7A	671870529	A	G	Intergenic region	TraesCS7A02G479100-TraesCS7A02G479200	NA
chr7A	671870646	A	G	Intergenic region	TraesCS7A02G479100-TraesCS7A02G479200	NA
chr7A	671870669	T	G	Intergenic region	TraesCS7A02G479100-TraesCS7A02G479200	NA
chr7A	671870976	T	G	Intergenic region	TraesCS7A02G479100-TraesCS7A02G479200	NA
chr7A	671870990	G	A	Intergenic region	TraesCS7A02G479100-TraesCS7A02G479200	NA
chr7A	671871016	C	G	Intergenic region	TraesCS7A02G479100-TraesCS7A02G479200	NA
chr7A	671871023	T	G	Intergenic region	TraesCS7A02G479100-TraesCS7A02G479200	NA
chr7A	671871183	C	G	Intergenic region	TraesCS7A02G479100-TraesCS7A02G479200	NA
chr7A	671871194	C	A	Intergenic region	TraesCS7A02G479100-TraesCS7A02G479200	NA
chr7A	671871198	G	C	Intergenic region	TraesCS7A02G479100-TraesCS7A02G479200	NA
chr7A	671871221	G	A	Intergenic region	TraesCS7A02G479100-TraesCS7A02G479200	NA
chr7A	671871482	G	A	Intergenic region	TraesCS7A02G479100-TraesCS7A02G479200	NA
chr7A	671871497	C	G	Intergenic region	TraesCS7A02G479100-TraesCS7A02G479200	NA
chr7A	671872008	A	C	Intergenic region	TraesCS7A02G479100-TraesCS7A02G479200	NA
chr7A	671872009	G	C	Intergenic region	TraesCS7A02G479100-TraesCS7A02G479200	NA
chr7A	671872028	T	C	Intergenic region	TraesCS7A02G479100-TraesCS7A02G479200	NA
chr7A	671873116	G	T	Intergenic region	TraesCS7A02G479100-TraesCS7A02G479200	NA
chr7A	671873238	T	C	Intergenic region	TraesCS7A02G479100-TraesCS7A02G479200	NA
chr7A	671873254	C	T	Intergenic region	TraesCS7A02G479100-TraesCS7A02G479200	NA
chr7A	671873287	G	T	Intergenic region	TraesCS7A02G479100-TraesCS7A02G479200	NA
chr7A	671873305	T	C	Intergenic region	TraesCS7A02G479100-TraesCS7A02G479200	NA
chr7A	671873461	G	A	Intergenic region	TraesCS7A02G479100-TraesCS7A02G479200	NA
chr7A	671873699	T	C	Intergenic region	TraesCS7A02G479100-TraesCS7A02G479200	NA
chr7A	671873773	T	G	Intergenic region	TraesCS7A02G479100-TraesCS7A02G479200	NA
chr7A	671874313	G	A	Intergenic region	TraesCS7A02G479100-TraesCS7A02G479200	NA
chr7A	671874352	G	C	Intergenic region	TraesCS7A02G479100-TraesCS7A02G479200	NA
chr7A	671874494	T	C	Intergenic region	TraesCS7A02G479100-TraesCS7A02G479200	NA
chr7A	671874597	A	G	Intergenic region	TraesCS7A02G479100-TraesCS7A02G479200	NA
chr7A	671874653	C	T	Intergenic region	TraesCS7A02G479100-TraesCS7A02G479200	NA
chr7A	671874667	C	G	Intergenic region	TraesCS7A02G479100-TraesCS7A02G479200	NA
chr7A	671874672	G	A	Intergenic region	TraesCS7A02G479100-TraesCS7A02G479200	NA
chr7A	671875006	C	A	Intergenic region	TraesCS7A02G479100-TraesCS7A02G479200	NA
chr7A	671875121	G	C	Intergenic region	TraesCS7A02G479100-TraesCS7A02G479200	NA
chr7A	671875347	CT	C	Intergenic region	TraesCS7A02G479100-TraesCS7A02G479200	NA
chr7A	671876112	C	T	Intergenic region	TraesCS7A02G479100-TraesCS7A02G479200	NA
chr7A	671876160	G	A	Intergenic region	TraesCS7A02G479100-TraesCS7A02G479200	NA
chr7A	671876223	A	G	Intergenic region	TraesCS7A02G479100-TraesCS7A02G479200	NA
chr7A	671876326	A	T	Intergenic region	TraesCS7A02G479100-TraesCS7A02G479200	NA
chr7A	671876765	G	A	Intergenic region	TraesCS7A02G479100-TraesCS7A02G479200	NA
chr7A	671876846	C	T	Intergenic region	TraesCS7A02G479100-TraesCS7A02G479200	NA
chr7A	671876853	A	G	Intergenic region	TraesCS7A02G479100-TraesCS7A02G479200	NA
chr7A	671876875	T	C	Intergenic region	TraesCS7A02G479100-TraesCS7A02G479200	NA
chr7A	671877432	G	T	Intergenic region	TraesCS7A02G479100-TraesCS7A02G479200	NA
chr7A	671877445	GT	G	Intergenic region	TraesCS7A02G479100-TraesCS7A02G479200	NA
chr7A	671877447	G	GCA	Intergenic region	TraesCS7A02G479100-TraesCS7A02G479200	NA
chr7A	671877783	A	AATGATG	Intergenic region	TraesCS7A02G479100-TraesCS7A02G479200	NA
chr7A	671877806	A	G	Intergenic region	TraesCS7A02G479100-TraesCS7A02G479200	NA
chr7A	671877995	T	C	Intergenic region	TraesCS7A02G479100-TraesCS7A02G479200	NA
chr7A	671878016	T	C	Intergenic region	TraesCS7A02G479100-TraesCS7A02G479200	NA
chr7A	671878020	G	A	Intergenic region	TraesCS7A02G479100-TraesCS7A02G479200	NA
chr7A	671878137	A	G	Intergenic region	TraesCS7A02G479100-TraesCS7A02G479200	NA
chr7A	671878170	G	A	Intergenic region	TraesCS7A02G479100-TraesCS7A02G479200	NA
chr7A	671878930	A	G	Intergenic region	TraesCS7A02G479100-TraesCS7A02G479200	NA
chr7A	671879389	T	C	Intergenic region	TraesCS7A02G479100-TraesCS7A02G479200	NA
chr7A	671879615	C	T	Intergenic region	TraesCS7A02G479100-TraesCS7A02G479200	NA
chr7A	671879710	T	A	Intergenic region	TraesCS7A02G479100-TraesCS7A02G479200	NA
chr7A	671880256	A	G	Intergenic region	TraesCS7A02G479100-TraesCS7A02G479200	NA
chr7A	671880789	G	A	Intergenic region	TraesCS7A02G479100-TraesCS7A02G479200	NA
chr7A	671881203	T	C	Intergenic region	TraesCS7A02G479100-TraesCS7A02G479200	NA
chr7A	671881205	G	A	Intergenic region	TraesCS7A02G479100-TraesCS7A02G479200	NA
chr7A	671881266	T	C	Intergenic region	TraesCS7A02G479100-TraesCS7A02G479200	NA
chr7A	671881972	A	C	Intergenic region	TraesCS7A02G479100-TraesCS7A02G479200	NA
chr7A	671882357	C	T	Intergenic region	TraesCS7A02G479100-TraesCS7A02G479200	NA
chr7A	671882441	T	G	Intergenic region	TraesCS7A02G479100-TraesCS7A02G479200	NA
chr7A	671882940	T	C	Intergenic region	TraesCS7A02G479100-TraesCS7A02G479200	NA
chr7A	671883364	A	G	Intergenic region	TraesCS7A02G479100-TraesCS7A02G479200	NA
chr7A	671884074	T	G	Intergenic region	TraesCS7A02G479100-TraesCS7A02G479200	NA
chr7A	671884250	T	TTG	Intergenic region	TraesCS7A02G479100-TraesCS7A02G479200	NA
chr7A	671884630	C	G	Intergenic region	TraesCS7A02G479100-TraesCS7A02G479200	NA
chr7A	671885714	AAT	A	Intergenic region	TraesCS7A02G479100-TraesCS7A02G479200	NA
chr7A	671886912	T	C	Intergenic region	TraesCS7A02G479100-TraesCS7A02G479200	NA
chr7A	671888419	T	C	Intergenic region	TraesCS7A02G479100-TraesCS7A02G479200	NA
chr7A	671889051	G	C	Intergenic region	TraesCS7A02G479100-TraesCS7A02G479200	NA
chr7A	671890003	G	T	Intergenic region	TraesCS7A02G479100-TraesCS7A02G479200	NA
chr7A	671890550	T	A	Intergenic region	TraesCS7A02G479100-TraesCS7A02G479200	NA
chr7A	671891081	GT	G	Intergenic region	TraesCS7A02G479100-TraesCS7A02G479200	NA
chr7A	671893416	A	C	Intergenic region	TraesCS7A02G479100-TraesCS7A02G479200	NA
chr7A	671893446	C	A	Intergenic region	TraesCS7A02G479100-TraesCS7A02G479200	NA
chr7A	671893882	C	T	Intergenic region	TraesCS7A02G479100-TraesCS7A02G479200	NA
chr7A	671894919	T	G	Intergenic region	TraesCS7A02G479100-TraesCS7A02G479200	NA
chr7A	671895044	C	G	Intergenic region	TraesCS7A02G479100-TraesCS7A02G479200	NA
chr7A	671895223	C	T	Intergenic region	TraesCS7A02G479100-TraesCS7A02G479200	NA
chr7A	671895996	G	A	Intergenic region	TraesCS7A02G479100-TraesCS7A02G479200	NA
chr7A	671896090	G	A	Intergenic region	TraesCS7A02G479100-TraesCS7A02G479200	NA
chr7A	671896138	T	G	Intergenic region	TraesCS7A02G479100-TraesCS7A02G479200	NA
chr7A	671896180	T	C	Intergenic region	TraesCS7A02G479100-TraesCS7A02G479200	NA
chr7A	671897059	A	G	Intergenic region	TraesCS7A02G479100-TraesCS7A02G479200	NA
chr7A	671897081	G	A	Intergenic region	TraesCS7A02G479100-TraesCS7A02G479200	NA
chr7A	671897105	A	G	Intergenic region	TraesCS7A02G479100-TraesCS7A02G479200	NA
chr7A	671897224	C	T	Intergenic region	TraesCS7A02G479100-TraesCS7A02G479200	NA
chr7A	671897323	C	T	Intergenic region	TraesCS7A02G479100-TraesCS7A02G479200	NA
chr7A	671897349	G	A	Intergenic region	TraesCS7A02G479100-TraesCS7A02G479200	NA
chr7A	671897377	T	C	Intergenic region	TraesCS7A02G479100-TraesCS7A02G479200	NA
chr7A	671897524	T	G	Intergenic region	TraesCS7A02G479100-TraesCS7A02G479200	NA
chr7A	671897731	A	C	Intergenic region	TraesCS7A02G479100-TraesCS7A02G479200	NA
chr7A	671897774	C	A	Intergenic region	TraesCS7A02G479100-TraesCS7A02G479200	NA
chr7A	671897788	T	C	Intergenic region	TraesCS7A02G479100-TraesCS7A02G479200	NA
chr7A	671898094	C	T	Intergenic region	TraesCS7A02G479100-TraesCS7A02G479200	NA
chr7A	671898179	G	A	Intergenic region	TraesCS7A02G479100-TraesCS7A02G479200	NA
chr7A	671898885	C	T	Intergenic region	TraesCS7A02G479100-TraesCS7A02G479200	NA
chr7A	671899045	T	C	Intergenic region	TraesCS7A02G479100-TraesCS7A02G479200	NA
chr7A	671899101	T	G	Intergenic region	TraesCS7A02G479100-TraesCS7A02G479200	NA
chr7A	671899345	T	G	Intergenic region	TraesCS7A02G479100-TraesCS7A02G479200	NA
chr7A	671899481	A	G	Intergenic region	TraesCS7A02G479100-TraesCS7A02G479200	NA
chr7A	671899621	A	G	Intergenic region	TraesCS7A02G479100-TraesCS7A02G479200	NA
chr7A	671900843	C	T	Intergenic region	TraesCS7A02G479100-TraesCS7A02G479200	NA
chr7A	671901001	A	G	Intergenic region	TraesCS7A02G479100-TraesCS7A02G479200	NA
chr7A	671901482	G	A	Intergenic region	TraesCS7A02G479100-TraesCS7A02G479200	NA
chr7A	671901531	A	G	Intergenic region	TraesCS7A02G479100-TraesCS7A02G479200	NA
chr7A	671901587	C	T	Intergenic region	TraesCS7A02G479100-TraesCS7A02G479200	NA
chr7A	671902076	A	AG	Intergenic region	TraesCS7A02G479100-TraesCS7A02G479200	NA
chr7A	671902153	C	T	Intergenic region	TraesCS7A02G479100-TraesCS7A02G479200	NA
chr7A	671902154	G	A	Intergenic region	TraesCS7A02G479100-TraesCS7A02G479200	NA
chr7A	671902266	C	T	Intergenic region	TraesCS7A02G479100-TraesCS7A02G479200	NA
chr7A	671902318	C	A	Intergenic region	TraesCS7A02G479100-TraesCS7A02G479200	NA
chr7A	671902320	A	G	Intergenic region	TraesCS7A02G479100-TraesCS7A02G479200	NA
chr7A	671902413	A	C	Intergenic region	TraesCS7A02G479100-TraesCS7A02G479200	NA
chr7A	671902520	G	A	Intergenic region	TraesCS7A02G479100-TraesCS7A02G479200	NA
chr7A	671902658	A	G	Intergenic region	TraesCS7A02G479100-TraesCS7A02G479200	NA
chr7A	671902917	G	A	Intergenic region	TraesCS7A02G479100-TraesCS7A02G479200	NA
chr7A	671902961	C	G	Intergenic region	TraesCS7A02G479100-TraesCS7A02G479200	NA
chr7A	671902985	A	G	Intergenic region	TraesCS7A02G479100-TraesCS7A02G479200	NA
chr7A	671903086	T	C	Intergenic region	TraesCS7A02G479100-TraesCS7A02G479200	NA
chr7A	671903303	G	A	Intergenic region	TraesCS7A02G479100-TraesCS7A02G479200	NA
chr7A	671903316	T	C	Intergenic region	TraesCS7A02G479100-TraesCS7A02G479200	NA
chr7A	671903477	A	C	Intergenic region	TraesCS7A02G479100-TraesCS7A02G479200	NA
chr7A	671903588	T	C	Intergenic region	TraesCS7A02G479100-TraesCS7A02G479200	NA
chr7A	671903677	G	A	Intergenic region	TraesCS7A02G479100-TraesCS7A02G479200	NA
chr7A	671903680	G	A	Intergenic region	TraesCS7A02G479100-TraesCS7A02G479200	NA
chr7A	671903697	G	C	Intergenic region	TraesCS7A02G479100-TraesCS7A02G479200	NA
chr7A	671905100	A	G	Intergenic region	TraesCS7A02G479100-TraesCS7A02G479200	NA
chr7A	671905714	G	A	Intergenic region	TraesCS7A02G479100-TraesCS7A02G479200	NA
chr7A	671905733	G	A	Intergenic region	TraesCS7A02G479100-TraesCS7A02G479200	NA
chr7A	671906202	C	A	Intergenic region	TraesCS7A02G479100-TraesCS7A02G479200	NA
chr7A	671906777	A	ATCT	Intergenic region	TraesCS7A02G479100-TraesCS7A02G479200	NA
chr7A	671908474	C	T	Intergenic region	TraesCS7A02G479100-TraesCS7A02G479200	NA
chr7A	671908522	A	G	Intergenic region	TraesCS7A02G479100-TraesCS7A02G479200	NA
chr7A	671909447	C	T	Intergenic region	TraesCS7A02G479100-TraesCS7A02G479200	NA
chr7A	671909474	G	C	Intergenic region	TraesCS7A02G479100-TraesCS7A02G479200	NA
chr7A	671909565	T	C	Intergenic region	TraesCS7A02G479100-TraesCS7A02G479200	NA
chr7A	671910188	C	A	Intergenic region	TraesCS7A02G479100-TraesCS7A02G479200	NA
chr7A	671910261	G	A	Intergenic region	TraesCS7A02G479100-TraesCS7A02G479200	NA
chr7A	671910268	T	G	Intergenic region	TraesCS7A02G479100-TraesCS7A02G479200	NA
chr7A	671911128	T	C	Intergenic region	TraesCS7A02G479100-TraesCS7A02G479200	NA
chr7A	671911318	C	T	Intergenic region	TraesCS7A02G479100-TraesCS7A02G479200	NA
chr7A	671911723	C	G	Intergenic region	TraesCS7A02G479100-TraesCS7A02G479200	NA
chr7A	671912051	C	T	Intergenic region	TraesCS7A02G479100-TraesCS7A02G479200	NA
chr7A	671912103	A	G	Intergenic region	TraesCS7A02G479100-TraesCS7A02G479200	NA
chr7A	671912321	G	T	Intergenic region	TraesCS7A02G479100-TraesCS7A02G479200	NA
chr7A	671912460	CA	C	Intergenic region	TraesCS7A02G479100-TraesCS7A02G479200	NA
chr7A	671912479	A	G	Intergenic region	TraesCS7A02G479100-TraesCS7A02G479200	NA
chr7A	671912486	G	A	Intergenic region	TraesCS7A02G479100-TraesCS7A02G479200	NA
chr7A	671912558	G	A	Intergenic region	TraesCS7A02G479100-TraesCS7A02G479200	NA
chr7A	671912601	C	T	Intergenic region	TraesCS7A02G479100-TraesCS7A02G479200	NA
chr7A	671912909	C	T	Intergenic region	TraesCS7A02G479100-TraesCS7A02G479200	NA
chr7A	671914161	C	T	Intergenic region	TraesCS7A02G479100-TraesCS7A02G479200	NA
chr7A	671914208	C	A	Intergenic region	TraesCS7A02G479100-TraesCS7A02G479200	NA
chr7A	671916671	C	T	Intergenic region	TraesCS7A02G479100-TraesCS7A02G479200	NA
chr7A	671918541	G	T	Intergenic region	TraesCS7A02G479100-TraesCS7A02G479200	NA
chr7A	671919008	CA	C	Intergenic region	TraesCS7A02G479100-TraesCS7A02G479200	NA
chr7A	671919090	GAA	G	Intergenic region	TraesCS7A02G479100-TraesCS7A02G479200	NA
chr7A	671919168	G	C	Intergenic region	TraesCS7A02G479100-TraesCS7A02G479200	NA
chr7A	671919888	A	ATT	Intergenic region	TraesCS7A02G479100-TraesCS7A02G479200	NA
chr7A	671920023	A	G	Intergenic region	TraesCS7A02G479100-TraesCS7A02G479200	NA
chr7A	671920860	G	A	Intergenic region	TraesCS7A02G479100-TraesCS7A02G479200	NA
chr7A	671921488	A	G	Intergenic region	TraesCS7A02G479100-TraesCS7A02G479200	NA
chr7A	671922552	A	G	Intergenic region	TraesCS7A02G479100-TraesCS7A02G479200	NA
chr7A	671923608	GTTCCGAC	G	Intergenic region	TraesCS7A02G479100-TraesCS7A02G479200	NA
chr7A	671923868	T	A	Non-coding region	TraesCS7A02G479200	Thioredoxin
chr7A	671924071	G	T	Non-coding region	TraesCS7A02G479200	Thioredoxin
chr7A	671924277	TA	T	Non-coding region	TraesCS7A02G479200	Thioredoxin
chr7A	671925237	C	G	Non-coding region	TraesCS7A02G479200	Thioredoxin
chr7A	671925293	T	C	Non-coding region	TraesCS7A02G479200	Thioredoxin
[truncated: 10,629 more rows]
