# Supplementary material for: Natural variation in CHELATASE SUBUNIT I-A increases grain weight and enhances wheat yield
Source: Plant Cell. 2025 Aug 30;37(9):koaf212. doi: 10.1093/plcell/koaf212 (PMC12419692; doi:10.1093/plcell/koaf212)
Supplement: koaf212_Supplementary_Data [file koaf212_supplementary_data.zip › Supplementary Data Set 4.xlsx]

## Sheet: Sheet1
Supplementary Data Set 4. DNA polymorphisms in the coding region of the genes between cv. Shi4185 and var. XJ5 at the QGwps.pku-7A locus.
Chromosome	Position (bp)	Shi4185	XJ5	Gene location	Gene ID	Annotation
chr7A	670889289	C	T	missense_variant	TraesCS7A02G477000	F-box family protein
chr7A	672149286	G	A	missense_variant	TraesCS7A02G480200	F-box protein
chr7A	672153077	G	A	missense_variant	TraesCS7A02G480300	F-box protein
chr7A	672153220	G	A	missense_variant	TraesCS7A02G480300	F-box protein
chr7A	672153375	G	T	missense_variant	TraesCS7A02G480300	F-box protein
chr7A	672153386	A	G	missense_variant	TraesCS7A02G480300	F-box protein
chr7A	672786465	C	G	missense_variant	TraesCS7A02G480500	RNA polymerase-associated protein RapA
chr7A	672879361	T	C	missense_variant	TraesCS7A02G480800	Citrate-binding protein
chr7A	674115121	C	T	missense_variant	TraesCS7A02G481900	CASP-like protein
chr7A	674115163	G	T	missense_variant	TraesCS7A02G481900	CASP-like protein
chr7A	674115170	G	A	missense_variant	TraesCS7A02G481900	CASP-like protein
chr7A	675046940	G	A	missense_variant	TraesCS7A02G483500	F-box domain containing protein, expressed
chr7A	675046940	G	A	missense_variant	TraesCS7A02G483500	F-box domain containing protein, expressed
chr7A	675235632	G	A	missense_variant	TraesCS7A02G483900	P-loop containing nucleoside triphosphate hydrolases superfamily protein
chr7A	675235632	G	A	missense_variant	TraesCS7A02G483900	P-loop containing nucleoside triphosphate hydrolases superfamily protein
chr7A	670946563	C	T	synonymous_variant	TraesCS7A02G477100	Peroxidase
chr7A	671310451	G	C	synonymous_variant	TraesCS7A02G478000	UDP-glycosyltransferase
chr7A	671781103	C	T	synonymous_variant	TraesCS7A02G479000	Cyclin-D5-3
chr7A	672149357	A	G	synonymous_variant	TraesCS7A02G480200	F-box protein
chr7A	672784548	G	A	synonymous_variant	TraesCS7A02G480500	RNA polymerase-associated protein RapA
chr7A	673403183	A	G	synonymous_variant	TraesCS7A02G481300	ATP-dependent Clp protease ATP-binding subunit ClpL
chr7A	674106471	G	T	synonymous_variant	TraesCS7A02G481800	Syntaxin
chr7A	674271499	G	A	synonymous_variant	TraesCS7A02G482000	Haloacid dehalogenase-like hydrolase domain-containing protein 3
chr7A	674274252	C	T	synonymous_variant	TraesCS7A02G482100	Protein DETOXIFICATION
chr7A	674520787	G	C	synonymous_variant	TraesCS7A02G482600	Cortical cell-delineating protein
