# Supplementary material for: Natural variation in CHELATASE SUBUNIT I-A increases grain weight and enhances wheat yield
Source: Plant Cell. 2025 Aug 30;37(9):koaf212. doi: 10.1093/plcell/koaf212 (PMC12419692; doi:10.1093/plcell/koaf212)
Supplement: koaf212_Supplementary_Data [file koaf212_supplementary_data.zip › Supplementary Data Set 5.xlsx]

## Sheet: Sheet1
Supplementary Data Set 5. FPKM values for the genes at the QGwps.pku-7A locus among IL734, IL915 and cv. Shi4185.
Gene ID	IL734			IL915			Shi4185
	IL734_1	IL734_2	IL734_3	IL915_1	IL915_2	IL915_3	Shi4185_1	Shi4185_2	Shi4185_3
TraesCS7A02G477000	~	~	~	~	~	~	~	~	~
TraesCS7A02G477100	~	~	~	~	~	~	~	~	~
TraesCS7A02G477300	7.06	8.44	9.92	9.28	7.57	9.88	9.32	6.27	7.18
TraesCS7A02G477400	~	~	~	~	~	~	~	~	~
TraesCS7A02G477500	129.51	122.97	124.81	291.33	533	260.16	167.46	115.76	131.47
TraesCS7A02G477600	~	~	~	~	~	~	~	~	~
TraesCS7A02G477700	~	~	~	~	~	~	~	~	~
TraesCS7A02G477800	1.88	1.25	2.3	1.87	4.6	2.17	1.94	5.63	2.62
TraesCS7A02G477900	1.94	5.63	2.62	1.87	4.6	2.17	1.88	1.25	2.3
TraesCS7A02G478000	~	~	~	~	~	~	~	~	~
TraesCS7A02G478100	15.28	14.54	14.87	11.37	12.52	12.69	13.66	13.71	13.37
TraesCS7A02G478200	0	0.06	0	~	~	~	~	~	~
TraesCS7A02G478300	0.09	0.03	0.08	0.04	0	0.04	0.04	0.03	0.07
TraesCS7A02G478400	~	~	~	~	~	~	~	~	~
TraesCS7A02G478500	~	~	~	~	~	~	~	~	~
TraesCS7A02G478600	3.7	4.27	3.96	4.04	5.58	4.77	5.81	2.26	4.84
TraesCS7A02G478700	0.69	0.26	0.11	0.69	0.1	1.08	0.32	0.42	0.26
TraesCS7A02G478800	3.42	1.48	2.11	2.44	1.86	2.1	2.17	1.36	1.59
TraesCS7A02G479100	5.22	3.89	4.77	4.69	5.08	4.05	3.93	4.42	5.91
TraesCS7A02G479200	11.55	8.97	11.33	12.3	17.01	8.9	25.69	17.24	23.52
TraesCS7A02G479300	0.16	0	0.22	0.42	0.31	0.1	~	~	~
TraesCS7A02G479500	0.6	0	0	0	0.57	0	~	~	~
TraesCS7A02G479600	0.05	0.23	0.78	0.15	0.52	0.44	0.45	0.4	0.54
TraesCS7A02G479700	0	0.08	0	0.02	0.15	0	~	~	~
TraesCS7A02G479800	2.67	2.48	2.41	1.95	2.5	3.11	3.87	1.84	3.03
TraesCS7A02G479900	9.11	8.84	9.56	7.2	6.56	8.6	6.49	11.8	5.32
TraesCS7A02G480100	1.77	1.56	1.88	3.08	1.9	1.13	1.39	1.57	1.26
TraesCS7A02G480200	~	~	~	~	~	~	~	~	~
TraesCS7A02G480300	~	~	~	~	~	~	~	~	~
TraesCS7A02G480400	0.09	0.03	0.06	0	0.03	0.09	0.24	0.03	0.14
TraesCS7A02G480500	~	~	~	~	~	~	~	~	~
TraesCS7A02G480600	0.15	0.41	0.44	0.27	0.21	0.75	0.13	0.26	0.17
TraesCS7A02G480700	12.28	16.73	20.6	11.16	15.28	12.98	0.15	0.21	0.16
TraesCS7A02G480800	~	~	~	~	~	~	~	~	~
TraesCS7A02G480900	~	~	~	~	~	~	~	~	~
TraesCS7A02G481000	~	~	~	~	~	~	~	~	~
TraesCS7A02G481100	1.18	0.42	1.6	1.27	1.04	1.23	0.78	1.17	0.61
TraesCS7A02G481200	0.35	0.48	0.45	0.21	0.33	0.28	0.38	0.4	0.39
TraesCS7A02G481400	5.34	4.05	4.09	6.01	4.34	10.87	4.47	4.22	4.53
TraesCS7A02G481500	3.93	3.31	2.91	3.58	1.89	3.62	1.6	3.42	1.54
TraesCS7A02G481600	5.1	1.79	3.71	5.14	2.5	1.52	2.48	4.98	2.75
TraesCS7A02G481700	0	0.11	0	~	~	~	~	~	~
TraesCS7A02G481800	0.74	1.03	0.91	0.94	0.76	1.62	0.24	0.5	0.1
TraesCS7A02G481900	~	~	~	~	~	~	~	~	~
TraesCS7A02G482000	17.81	35.22	20.3	26.84	10.57	10.02	5.23	12	4.32
TraesCS7A02G482100	0.02	0	0	0	0.02	0
TraesCS7A02G482200	12.1	15.41	13.91	13.38	13.62	12.89	13.02	9.97	11.49
TraesCS7A02G482300	~	~	~	~	~	~	~	~	~
TraesCS7A02G482400	0	0.51	0	~	~	~	~	~	~
TraesCS7A02G482500	~	~	~	~	~	~	~	~	~
TraesCS7A02G482600	0	0.51	0	0	0.25	0	0.26	0	0
TraesCS7A02G482800	~	~	~	~	~	~	~	~	~
TraesCS7A02G482900	0	1.25	0	~	~	~	~	~	~
TraesCS7A02G483000	0	0.5	0	~	~	~	~	~	~
TraesCS7A02G483100	0.22	0.69	0.06	0.22	0.22	0.67	0.17	0.17	0.48
TraesCS7A02G483200	10.96	10.55	11.14	9.48	8.12	7.2	7.85	8.59	6.12
TraesCS7A02G483300	0.91	0.36	0.79	1.16	1.04	1.12	1.18	0.22	0.95
TraesCS7A02G483400	0.27	0.4	0.51	0.41	0.93	0.14	0.81	0.4	0.39
TraesCS7A02G483500	~	~	~	~	~	~	~	~	~
TraesCS7A02G483600	2.96	2.87	2.96	3.1	3.32	4.36	2.57	2.28	1.98
TraesCS7A02G483700	0.26	0.26	0.12	0.16	0.16	0.14	0.17	0.08	0
TraesCS7A02G483800	9.72	10.2	8.87	7.8	8.69	5.05	9.74	8.55	9.93
TraesCS7A02G483900	~	~	~	~	~	~	~	~	~
TraesCS7A02G484000	~	~	~	~	~	~	~	~	~
Note: Yellow genes contain the SNPs causing missense amino acid. The red is the differently expressed gene between cv. Shi4185 and ILs. The bold genes were not detectable in spikes.
