# Supplementary material for: Natural variation in CHELATASE SUBUNIT I-A increases grain weight and enhances wheat yield
Source: Plant Cell. 2025 Aug 30;37(9):koaf212. doi: 10.1093/plcell/koaf212 (PMC12419692; doi:10.1093/plcell/koaf212)
Supplement: koaf212_Supplementary_Data [file koaf212_supplementary_data.zip › Supplementary Data Set 6.xlsx]

## Sheet: Sheet1
Supplementary Data Set 6. Expression profile of the genes at the QGwps.pku-7A locus in different tissues at various wheat developmental stages.
	Seedling stage							Three leaf stage					Fifth leaf stage		Tillering stage						Flag leaf stage									Full boot					Ear emergence								30% spike
	Radicle	Coleoptile	Roots	Stem axis	Shoot apical meristem	First leaf sheath	First leaf blade	Roots	Axillary roots	Root apical meristem	Third leaf sheath	Third leaf blade	Fifth leaf sheath	Fifth leaf blade	Roots	Root apical meristem	Shoot apical meristem	Shoot axis	First leaf sheath	First leaf blade	Roots	Shoot axis	Fifth leaf sheath	Fifth leaf blade	Flag leaf blade night (-0.25h) 06:45	Flag leaf blade night (+0.25h) 07:15	Fifth leaf blade night (-0.25h) 21:45	Fifth leaf blade night (+0.25h) 22:15	Flag leaf blade	Flag leaf sheath	Flag leaf blade	Leaf ligule	Shoot axis	Spike	Fifth leaf blade	Flag leaf sheath	Flag leaf blade	Internode sec	Glumes	Lemma	Peduncle	Awns	Roots	Internode sec	Flag leaf sheath	Flag leaf blade	Peduncle	Spike	Spikelets
TraesCS7A02G477000	0	0	0	0	0	0	0	0	0	0	0	0	0	0	0	0	0	0.020823	0	0	0	0	0	0	0	0	0	0	0	0	0	0	0	0	0	0	0	0	0	0	0	0	0	0	0	0	0	0	0
TraesCS7A02G477100	34.8388	5.27177	42.5947	0.241222	0.175533	1.99293	2.50535	7.78836	31.8178	27.7048	0.026553	0.225056	0.080517	0.155917	31.5138	11.0649	1.15112	0.868052	5.24644	0.055036	4.46782	1.36172	0	0.009271	0.188882	0.191055	0.118584	0	0	0	0	1.4273	0.607045	0	0	0	0.010782	0	0	0.071647	0	0	4.61835	0	0.0094	0.010586	0	0	0
TraesCS7A02G477300	8.00884	6.11471	9.06798	4.86983	8.33493	5.51359	4.46339	9.38125	10.5308	8.47629	6.86289	3.05968	6.81153	3.08063	8.85809	7.62587	7.15308	7.40008	7.53295	7.27528	11.6773	9.15801	6.15166	5.08367	1.75939	1.79025	1.70502	1.49058	3.25546	4.244	4.98466	6.92679	8.27283	8.96227	7.04889	9.09645	7.21183	7.02347	6.39186	6.10576	5.05424	5.3627	13.2447	8.31194	4.51217	6.13774	4.16424	9.05139	8.68161
TraesCS7A02G477400	0	0	0	0	0	0	0	0	0.025143	0	0	0	0	0	0	0	0	0	0	0	0	0	0	0	0	0	0	0	0	0	0	0	0	0	0	0	0	0	0	0	0	0	0	0	0	0	0	0	0
TraesCS7A02G477500	0.678623	0.034739	1.70153	0	0	0	0	0	9.70025	0.734103	0	0	0	0	0.021883	0.028908	0	0	0	0	0.011118	0	0	0	0	0	0	0	0	0	0	0	0	0	0	0	0	0	0	0	0	0	0.0182	0	0	0	0	0	0
TraesCS7A02G477600
TraesCS7A02G477700	0	0	0	0	0	0	0	0	0.010048	0	0	0	0	0	0	0	0	0	0.01663	0	0	0	0	0	0	0	0	0	0	0	0	0	0	0	0	0	0	0	0	0	0.018936	0	0	0	0	0	0	0	0
TraesCS7A02G477800	3.21712	0.791593	3.88722	0	1.75966	0.186756	0.082034	1.25003	3.12282	5.32191	0.070376	0.080271	0.149603	0.075774	3.62895	6.77085	2.07413	3.40464	0	0	1.06935	1.73238	0	0	0	0	0	0	0	0	0	0	2.21033	0.39047	0	0	0	0	0	0	0	0	0.828813	0	0	0	0	0.209631	0.258176
TraesCS7A02G477900	51.6651	12.6443	54.7735	6.23184	40.762	5.59111	9.05583	23.2325	40.328	59.3745	11.1445	2.3686	7.07569	1.97815	48.8396	99.1206	59.7115	70.7492	8.52813	28.0775	9.7952	51.5218	1.40193	1.66338	3.49141	3.52462	1.77781	2.17965	1.3441	1.16588	1.14142	7.07084	94.1186	3.31746	2.3142	1.6184	1.08591	1.64578	5.31516	3.41363	2.08899	5.86783	15.2183	1.15033	1.06375	1.86064	0.829532	2.25035	2.59842
TraesCS7A02G478000	0	0	0	0	0	0.145982	0.047166	0	0	0	0.008518	0.018887	0	0.173479	0	0	0	0.008708	0	0	0	0.050234	0.596166	0.236994	0.21783	0.249534	0.331178	0.626292	0.238724	0.414806	0.273865	4.07652	0.012092	0.011551	0.274878	0.161774	0.379947	0.289387	0.702159	0.464775	0.24188	0.623339	0	0.185791	0.163616	0.392054	0.233855	0.333383	0.251718
TraesCS7A02G478100	24.0092	11.8602	18.3197	9.17624	29.2293	10.9339	7.06732	18.8206	18.8953	17.8257	17.3854	7.43068	19.267	8.05533	24.3057	33.7443	26.4996	27.5842	14.0067	12.2936	15.5104	27.9665	11.5118	9.43153	5.22308	5.23751	7.62423	6.90086	7.3671	11.4217	11.0151	18.8129	27.6206	27.169	13.0516	17.8742	13.4982	14.8009	13.1301	14.4465	4.73697	7.87616	15.3847	15.0084	9.47665	13.391	8.40975	24.3133	22.5569
TraesCS7A02G478200	0.106672	0.833377	0.29714	0.484611	0.115598	2.62626	1.80625	0.257893	0.501501	0.065459	0.102939	1.61644	0.152803	1.37229	0.223124	0.051233	0.667578	0.295007	1.74522	5.33439	1.92879	0.495087	1.77041	3.52526	1.36126	0.856377	3.23479	2.32295	2.27173	2.2308	4.42431	6.85409	0.502748	0.323987	4.29333	3.63536	4.18024	9.35513	3.74443	2.1696	1.53884	2.55455	0.660021	10.4716	4.02878	5.39751	1.50319	0.810466	0.882561
TraesCS7A02G478300	0.038173	0.031994	0.024289	0.029628	0.008164	0.039893	0.057358	0.152116	0.027712	0.003411	0.055772	0.080647	0.021951	0.052217	0.084443	0.006604	0.022644	0.014463	0.04091	0.095888	0.364377	0.035414	0.033084	0.138072	0.044762	0.016258	0.079273	0.043751	0.045015	0.036968	0.058771	0.071679	0.025992	0.042819	0.04439	0.04998	0.085749	0.068738	0.051304	0.08074	0.06947	0.059081	0.551294	0.025978	0.058494	0.114296	0.071824	0.029361	0.048138
TraesCS7A02G478400
TraesCS7A02G478500	0.006781	0.003275	0.003329	0	0.004954	0.023844	0.002746	0	0.026221	0.005906	0	0.005831	0	0	0.003289	0.00335	0.008688	0	0.10571	0.976129	0.029303	0.016535	0.017572	0.017101	0	0	0.009977	0	0.002131	0.174333	0.022551	0.068193	0	0	2.07757	3.36998	1.08445	0.230659	0.036568	0.016695	0.005535	0.200614	0.036703	0.118013	0.99442	0.18746	0	0	0.001244
TraesCS7A02G478600	13.5618	13.1192	15.0895	12.9951	9.1547	14.3678	16.7086	13.538	15.289	11.6768	8.08698	12.5672	9.13844	12.2835	11.9403	9.3688	11.7887	12.535	20.7248	20.3458	16.3138	11.286	17.746	15.7532	24.415	24.737	16.6928	15.2868	14.7126	15.9106	12.3241	17.022	14.3884	12.3208	11.7967	13.3604	10.3738	16.7342	18.2045	20.6258	17.5998	12.3386	16.2088	18.7452	10.6153	11.664	12.2125	14.6006	15.1973
TraesCS7A02G478700	5.79413	3.10927	6.04212	1.30214	0.099145	5.45854	6.48555	0.757044	4.876	4.66328	0.187844	0.468772	0.028468	0.709865	1.84738	0.391552	0.799377	0.458472	6.52402	1.71408	0.683503	0.535091	2.86475	0.722042	0.893523	1.61702	1.59048	0.32658	0.399282	1.19339	0.289414	2.75316	0.916961	1.06501	3.47932	2.38021	1.56658	6.4629	4.12328	2.75635	4.28235	1.97883	0.756333	4.02598	0.650772	1.50485	3.01884	2.88347	4.82017
TraesCS7A02G478800	9.0866	9.058	10.2595	11.388	11.8409	9.59368	6.40357	11.8068	11.5192	10.6962	10.8547	6.24344	10.9273	6.43304	8.87977	8.09615	10.9034	11.8498	6.88131	8.33698	7.80793	11.1367	7.58778	4.77965	3.04799	4.77708	4.04575	2.57218	4.23648	6.13171	5.52989	7.86722	11.1397	8.70764	4.43996	7.30553	6.0083	8.12164	7.06382	7.79529	7.08676	5.3467	6.66309	9.19243	4.04154	6.79046	6.90553	10.2437	10.6721
TraesCS7A02G479100	0.216021	0.053956	0.282774	0.053783	1.3407	0.151209	0	0.318987	0.157708	0.369502	0.063787	0	0.514673	0.016395	0.258841	0.215706	0.667155	1.30332	0.018247	0.009323	0.2655	1.02607	0.009558	0.018108	0	0.035774	0.010915	0.015358	0.027851	0	0	0.26024	0.593102	1.12897	0	0	0.009848	0.022788	0.024279	0.010467	0.00897	0.031901	0.366147	0.165083	0.034369	0	0	0.631147	0.40187
TraesCS7A02G479200	14.5587	11.6931	15.5657	11.7888	20.5582	10.2404	8.03456	16.3854	16.8173	16.2161	18.855	8.70268	18.7578	8.19861	17.999	18.396	23.1529	22.0093	13.7614	11.8889	15.4008	21.6831	9.77235	9.04065	5.43424	6.97012	9.05156	7.981	6.68366	8.82619	8.66664	11.88	19.9964	16.9731	11.0121	13.5207	12.2238	15.4503	13.9442	12.9206	10.9242	10.9123	12.1736	18.3361	7.61683	10.9819	11.283	15.8581	15.8842
TraesCS7A02G479300	5.04054	1.46783	5.7024	0.360521	0.220441	1.26096	1.55956	0.505939	9.67469	0.944725	0	0.852412	0.014681	0.562029	0.667426	0.269113	2.19081	1.69833	28.2987	7.2737	0.893329	2.19038	2.41604	2.12079	1.36972	0.386171	2.56278	1.98011	0.978566	6.64674	2.74561	2.64245	3.02216	0	29.0901	45.7751	24.6994	7.0002	0.683668	0.686183	0.047789	2.78601	1.70599	6.24995	12.3081	5.54847	0.188109	0.116381	0.120522
TraesCS7A02G479500	12.1379	8.35735	9.42589	5.18187	3.00789	8.06588	12.1264	2.44331	5.3683	4.71456	3.32562	5.54949	3.60557	5.84702	6.94186	2.2908	4.30951	4.79761	6.77121	12.2028	7.68385	3.93989	7.5181	7.41532	4.4231	5.39299	12.186	9.93376	5.74753	9.56837	10.393	15.3879	4.19627	8.54692	7.9685	6.2028	10.1335	7.02422	9.53575	15.1228	4.41792	3.65339	5.75817	11.2385	2.96988	10.7156	8.87914	9.40422	6.77318
TraesCS7A02G479600	8.08135	3.54272	8.63869	3.21082	0.695899	2.37851	4.74282	4.31909	3.30734	2.59404	1.71257	0.782897	1.0964	0.369834	3.85944	2.40545	0.53974	1.07441	0.501353	0.816135	3.87354	1.00631	0.840978	1.67801	0.47828	0.700577	1.7602	2.41627	0.693151	0.821405	4.57185	3.33111	1.69933	0	4.05783	7.15181	12.7512	0.781204	2.63344	0.944026	1.33782	5.2606	4.30406	1.22862	3.21247	9.85245	0.75371	0.227552	0.298969
TraesCS7A02G479700	25.5509	14.4242	18.6199	8.168	3.05597	7.28982	8.71994	10.5163	10.6129	9.84679	2.07833	2.32743	2.14146	0.390787	11.6523	14.2286	5.28761	6.10138	0.307146	0.410103	6.02249	4.77312	7.67253	4.01251	0.578173	0.476529	5.91068	3.69237	0.629049	1.23509	8.8161	5.13131	9.52682	0.452404	7.80018	8.21393	14.7891	4.47577	8.25969	4.69457	7.82674	10.7571	9.54972	9.01643	5.99796	13.1869	3.35241	2.40155	3.0753
TraesCS7A02G479800	3.09157	2.22184	2.28397	1.5853	2.91299	1.91832	1.87622	3.73292	2.95234	2.39021	2.21782	1.29666	2.36057	1.16276	2.82969	2.20772	2.714	2.48854	3.64433	2.67116	4.61492	2.77492	1.74452	1.83439	1.75095	1.46941	1.70712	1.87276	1.36304	1.80092	1.96098	2.85834	2.41077	3.48797	1.86155	2.87394	2.22497	2.55277	2.88362	3.45731	1.53134	2.23128	5.03054	3.46822	1.82004	2.16488	1.70493	3.53809	3.1057
TraesCS7A02G479900	2.70206	1.92365	2.61303	1.14067	7.24651	1.72857	1.18162	3.63871	3.55105	4.37277	4.44744	0.768844	5.77041	1.19402	3.51147	3.69098	5.55313	5.12098	3.04468	1.68036	3.36653	6.31365	0.757574	0.47502	0.057192	0.054642	0.471977	0.32605	0.216749	0.599994	0.712112	1.89081	4.09294	5.55298	1.61599	2.78624	1.91538	3.38597	2.7904	2.62389	1.50127	1.26567	3.08915	2.74453	0.979163	1.22708	1.33312	3.3715	2.78292
TraesCS7A02G480100	17.4943	13.3337	17.4786	9.42605	4.23172	7.96829	5.74683	11.5695	15.7381	9.91715	3.06979	3.75265	2.50729	3.34409	20.1721	10.4228	6.45669	7.29298	6.97673	4.1663	19.7482	5.58457	15.8151	3.6393	4.76528	7.22352	2.85413	2.58707	3.58749	4.77982	3.50083	4.03449	9.01439	7.12945	3.28274	3.49094	3.76051	5.81606	6.7505	8.80041	14.7611	2.66681	12.3312	5.77941	2.3262	3.8221	17.2965	10.3106	9.73943
TraesCS7A02G480200	0	0	0	0	0	0	0	0	0	0	0	0	0	0	0	0	0	0	0	0	0	0	0	0	0	0	0	0	0	0	0	0	0	0	0	0	0	0	0	0	0	0	0	0	0	0	0	0	0
TraesCS7A02G480300	0	0	0	0	0	0	0	0	0	0	0	0	0	0	0	0	0	0	0	0	0	0	0	0	0	0	0	0	0	0	0	0	0	0	0	0	0	0	0	0.012773	0	0	0	0	0	0	0	0	0
TraesCS7A02G480400	0	0.010766	0.022009	0	0.037188	0	0.028217	0.033955	0.012698	0	0.009941	0.034712	0.018758	0.007932	0	0	0.011361	0.077997	0.090267	0.084774	0.239194	0.056708	0.037758	0.018698	0	0.017531	0	0.04044	0.021399	0.076619	0.009098	0.076591	0.158712	0.401954	0.039715	0.049047	0.02976	0.111558	0.105328	0.203658	0	0.167685	0.016801	0.101133	0.017078	0.037369	0.049799	0.917014	0.590158
TraesCS7A02G480500	0	0	0	0	0	0	0	0	0	0	0	0	0	0	0	0	0	0	0	0	0	0	0	0	0	0	0	0	0	0	0	0	0	0	0	0	0	0	0	0	0	0	0	0	0	0	0	0	0
TraesCS7A02G480600	0	0.009278	0	0	0	0.010205	0	0.008379	0	0	0	0	0.030094	0	0	0	0.005611	0.024947	0	0	0	0.021658	0.008506	0	0	0	0	0	0	0	0.064777	0.037335	0	0.201996	0	0	0.027714	0	0	0	0	0	0	0	0	0.015929	0	0.069035	0.062247
TraesCS7A02G480700	10.3124	111.862	9.90718	223.186	6.28196	138.205	126.061	15.1758	8.83918	3.95856	69.0086	86.4602	56.2589	100.194	0.986492	1.65366	4.01828	4.26132	10.0264	31.8771	1.26699	4.95289	104.576	44.1514	123.37	232.713	75.4833	77.6761	115.521	67.1439	52.8464	31.247	4.31325	48.7824	63.1411	43.662	74.2328	37.7694	60.0045	49.9549	170.372	82.6758	0.637702	22.3524	32.1328	65.6196	193.529	54.6404	59.6173
TraesCS7A02G480800	0	0	0	0	0	0	0	0	0	0	0	0	0	0	0	0	0	0	0	0	0	0	0	0	0	0	0	0	0	0	0	0	0	0	0	0	0	0	0	0	0	0	0	0	0	0	0	0	0
TraesCS7A02G480900	0	0	0	0	0	0	0	0	0	0	0	0	0	0	0	0	0	0	0	0	0	0	0	0	0	0	0	0	0	0	0	0	0	0	0	0	0	0	0	0	0	0	0	0	0	0	0	0	0
TraesCS7A02G481000	0	0	0	0	0	0	0	0	0	0	0	0	0	0	0	0	0	0	0	0	0	0	0	0	0	0	0	0	0	0	0	0	0	0	0	0	0	0	0	0.050725	0	0.050186	0	0	0	0	0	0.614319	0.574081
TraesCS7A02G481100	0.532747	0.314792	0.160593	0.125666	0.847615	0.360069	0.122354	0.479948	0.335393	0.275839	0.743753	0.328774	1.01464	0.154189	0.199354	0.34686	0.691117	0.914146	0.400425	0.291821	0.549951	0.838861	0.320091	0.28564	0.032948	0.049624	0.259031	0.215095	0.317551	0.452144	0.660233	1.48695	0.749282	1.0932	0.327823	0.946581	0.75748	1.45473	0.736133	1.09007	0.508257	0.954521	0.554782	1.28407	0.342053	0.946977	0.500362	0.631604	0.848141
TraesCS7A02G481200	0.288258	0.165654	0.393404	0.069806	0.593836	0.237456	0.115708	0.164182	0.404998	0.47591	0.335474	0.095554	0.258063	0.088778	0.230874	0.249506	0.485458	0.543304	0.346145	0.105035	0.361193	0.538169	0.126444	0.068142	0.006773	0	0.104567	0.048979	0.08907	0.03474	0.080522	0.281271	0.519051	0.78358	0.152241	0.179167	0.098476	0.386834	0.3554	0.414107	0.121833	0.206002	0.350297	0.216062	0.022109	0.186351	0.204022	0.849126	0.651416
TraesCS7A02G481400	5.8552	5.78534	5.29153	5.12622	8.57753	6.45682	3.76107	8.83788	6.90202	4.67777	6.84356	4.20011	5.77193	2.69751	6.40943	4.52782	9.49525	10.9854	8.98468	6.77246	10.033	8.76733	5.60017	4.76925	2.51569	2.00975	4.14147	4.13952	2.95812	3.97239	5.96474	10.8949	11.2081	9.71401	4.25348	7.26132	5.81125	8.71419	7.65353	7.72566	6.20303	4.51322	8.33255	11.1774	3.83283	6.15953	6.30116	11.5623	9.46194
TraesCS7A02G481500	26.4301	16.2405	34.8757	7.51228	7.08384	16.3782	41.6875	3.57087	35.9725	35.9196	2.39211	10.4971	2.27454	13.4832	6.98568	8.84307	9.03683	9.12714	9.30327	14.9745	2.36446	8.45018	12.9205	16.3869	68.0982	40.3865	25.9009	25.9478	19.3848	14.6875	15.3764	15.6797	8.94545	2.50543	10.3919	6.31959	10.8193	8.2143	5.09547	4.93918	9.15459	16.0974	5.98998	7.86858	7.54146	16.2767	8.77125	6.75126	7.0986
TraesCS7A02G481600	0	0	0	0	0.078535	0	0	0	0	0	0	0	0	0	0.024312	0	0.036919	0.030048	0	0	0	0.048015	0	0	0	0	0	0	0	0	0	0	0	0	0	0	0	0	0	0	0	0	0	0	0	0	0	0	0
TraesCS7A02G481700	0.828092	0.181258	1.13394	0.219401	0.367968	0.22313	0.031135	0.49566	0.760104	0.38307	1.1742	0.139862	0.80585	0.029421	1.53949	0.249848	0.06008	0.345598	0	0	0.126233	0.065471	0	0	0	0	0	0	0	0	0	0	0.013935	0.11383	0	0	0	0	0	0	0	0	0.080407	0	0	0	0	0.059051	0
TraesCS7A02G481800	0.685592	0.748541	0.80328	0.467088	1.76615	0.447809	0.048985	0.338417	1.07931	0.474951	0.265355	0.070449	0.237612	0.035749	1.24671	1.42302	3.79129	3.29728	1.7476	0.022271	0.586345	2.43436	0.373347	0	0.054071	0.060906	0.119336	0.008941	0.016203	0.03589	0	0.09295	3.92185	0.947007	0	0.021782	0	0.457321	0.165032	0.055353	0.104426	0.535266	1.22926	0.755743	0.059725	0	0.293875	0.840048	1.13328
TraesCS7A02G481900	0	0	0	0	0	0	0	0	0	0	0	0	0	0	0	0	0	0	0	0	0	0	0	0	0	0	0	0	0	0	0	0	0	0	0	0	0	0	0	0	0	0	0	0	0	0	0	0	0
TraesCS7A02G482000	14.776	10.3899	25.577	10.6331	16.6054	8.58635	5.63147	7.48277	23.8077	33.8117	12.6841	4.8691	11.3327	5.15577	5.21092	11.8772	9.91318	10.0317	4.4193	4.22368	5.15088	11.216	7.38772	3.79073	3.80457	5.03231	3.63623	4.05823	4.65154	5.51131	3.68339	4.20638	12.0102	8.99025	4.30389	4.90602	4.24813	4.39121	5.68442	4.70631	9.41709	4.80153	4.40226	4.65054	3.40285	4.04301	8.52433	8.63209	8.67432
TraesCS7A02G482100	0.029156	0.200877	0.021082	0.029611	0.01598	0.793135	0.027196	0	0.022121	0.014299	0.019878	0.020444	0	0	0	0.013717	0.00434	0.018925	0.008038	0	0	0	0.077479	0	0.009371	0.027638	0.006367	0	0	0	0	0	0.026092	0.021695	0	0	0	0.007396	0	0	0.01586	0.008621	0	0.022357	0	0	0.044266	0.02915	0.032997
TraesCS7A02G482200	23.2223	19.6628	24.127	16.4855	23.5227	21.017	11.2003	31.8163	26.4052	21.5809	18.8125	8.77101	18.9098	8.10755	33.8633	20.8585	29.4046	29.3553	21.2098	12.7519	48.5328	27.3138	25.1729	9.47474	12.3464	13.3982	8.37249	7.86353	7.92797	12.7037	10.2791	19.7578	35.2016	38.6179	14.6088	23.3154	16.7781	30.2309	25.0274	29.2587	28.7189	11.4625	34.7234	35.7384	11.1052	11.2899	24.5468	39.898	38.6079
TraesCS7A02G482300	0	0.009095	0.00927	0.10172	0.09716	0.077431	0	0.237924	0.006556	0.048298	1.6369	0.128875	1.03913	0.286654	0.018281	0.016492	0.087945	0.014255	0.144942	0.023958	0	0.044212	0.146122	0.043226	0	0.024898	0	0.013196	0.005923	0.046404	0	0	0	0.491292	0.018844	0.028277	0.025394	0.024744	0.018103	0.024693	0.065548	0.009536	0	0.070534	0.068613	0.015635	0.016357	0.405908	0.199787
TraesCS7A02G482400	7.70413	0	16.577	0	0.607211	0	0	0.928872	15.9534	24.2464	0	0	0.053918	0	9.58412	5.88924	0.35792	0.422465	0	0	0.828218	0.173415	0	0	0	0	0	0	0	0	0	0.07584	0.449489	0	0	0	0	1.40452	0	0	0.025064	0	2.40317	1.6363	0	0	0.09804	0	0.030422
TraesCS7A02G482500	0	0	0	0	0	0	0	0	0	0	0	0	0	0	0	0	0	0	0	0	0	0	0	0	0	0	0	0	0	0	0	0	0	0	0	0	0	0	0	0	0	0	0	0	0	0	0	0	0
TraesCS7A02G482600	43.3152	0.055514	207.69	0.12051	1.45541	0	0	30.6686	163.212	312.625	0.617559	0.209437	3.4294	0	295.696	583.191	1.01964	2.32895	0	0.055339	16.3948	0.58421	0	0	0	0	0	0.04721	0	0	0	0	0.764132	0	0	0	0	0	0	0	0	0.061483	174.277	0.179903	0	0	0	0	0
TraesCS7A02G482800
TraesCS7A02G482900	47.8658	4.97939	141.172	0.826718	1.70812	0.383065	0.10515	12.7534	172.871	285.844	2.25474	0.601912	1.7047	0.048705	102.744	195.671	0.892682	3.75666	0.11421	0	4.04533	0.274001	0.057557	0	0	0	0	0	0	0	0	0	0	0.191388	0	0	0	0	0	0	0	0	30.7144	0	0	0	0.060456	0.886684	0.505323
TraesCS7A02G483000	7.43069	0.061865	58.8066	0.059499	0.274047	0	0	3.10414	66.6172	78.9676	0.137062	0	0.133862	0	22.3758	51.4171	0.28783	0.506094	0	0	2.35055	0	0	0	0	0	0	0	0	0	0	0	0	0	0	0	0.06083	0	0	0	0	0	6.93089	0	0	0	0	0	0
TraesCS7A02G483100	1.48398	3.1089	1.15177	4.73547	3.26571	3.89427	2.823	2.14701	1.13943	1.11737	4.58922	1.66696	3.31667	2.29699	2.51826	1.44483	2.22785	2.68553	0.336777	0.518156	2.12499	1.614	2.58326	0.586197	0.659874	1.15072	0.619876	0.57977	1.39313	0.613563	0.456243	1.07375	0.992938	2.72759	0.191255	0.250462	0.322853	0.504063	1.36752	1.42756	1.07055	0.800305	1.29643	0.47852	0.293465	0.594633	1.71281	1.72264	1.6856
TraesCS7A02G483200	2.07183	1.50169	2.08255	1.37069	4.71213	1.56279	0.634825	3.04982	2.83465	2.91758	4.47756	0.731135	4.96972	0.925577	2.11933	3.75663	5.09893	4.85147	1.91485	0.993064	2.22287	4.59202	2.00312	0.563538	0.484686	0.351593	0.448513	0.686611	0.460089	1.0585	0.625085	1.33	2.96342	3.26077	1.52323	2.74263	1.40897	2.50134	0.954154	0.839198	1.61478	1.48107	1.51257	2.6339	0.953544	0.825042	1.02845	1.98063	2.0201
TraesCS7A02G483300	0.197015	0.604714	0.25254	0.348901	0.495169	0.644696	0.540438	0.375747	0.167153	0.102094	0.448189	0.326571	0.497652	0.410525	0.138575	0.126152	0.530162	0.639359	0.651556	1.01154	0.388219	0.691122	0.897055	0.520443	0.268024	0.209615	0.536863	0.528794	0.627091	0.838547	0.741559	1.53461	0.401845	1.42953	0.827797	0.804741	1.02361	1.01817	1.12053	0.868192	0.621567	0.906695	0.500779	1.38696	0.684254	0.885433	0.818749	1.49145	1.15414
TraesCS7A02G483400	0.089919	0.763562	0.302358	0.476201	0.646287	0.950598	0.649633	0.449997	0	0	0.359926	0.547143	0.743012	0.251867	0.263437	0.110344	0.324013	0.978323	0.708195	0.801228	0.348688	0.677016	1.0592	0.606986	0.449955	0.354179	0.305029	0.382041	0.556031	0.669033	1.12821	1.30426	0.210335	1.73279	0.940032	0.74616	1.0438	1.68437	1.24749	1.8229	0.433008	0.82951	0.61032	1.79783	0.945294	1.12386	0.745801	1.58641	1.71193
TraesCS7A02G483500	0	0	0	0	0	0	0	0	0	0	0	0	0	0	0	0	0	0	0	0	0	0	0	0	0	0	0	0	0	0	0	0	0	0	0	0	0	0	0	0	0	0	0	0	0	0	0	0	0
TraesCS7A02G483600	4.02525	6.98478	3.73462	7.56462	3.06154	6.94182	7.59792	3.5197	3.62424	2.59876	4.09459	4.27737	3.60565	4.77009	2.71919	1.9467	3.01265	2.92832	4.30783	5.72503	3.46199	3.47708	6.08231	5.46477	4.30253	4.29463	6.62545	5.67892	6.17048	5.10016	5.57617	6.73102	3.18451	6.87577	6.5745	6.39737	6.00644	6.32359	7.7185	6.90598	8.00679	5.78851	3.40809	5.4398	3.93457	5.87128	7.78373	6.21336	6.08616
TraesCS7A02G483700	10.2805	3.57372	11.0607	6.75963	1.74607	11.6584	7.39513	5.60394	12.7706	5.5715	1.68771	3.67142	1.19789	2.77572	9.97711	3.64635	4.04232	3.40812	9.34242	8.30404	12.4712	2.91447	21.8212	5.5906	5.12347	6.39633	2.98981	3.31971	4.27241	5.91756	3.95081	6.90549	5.83088	7.66036	24.8395	34.3601	24.2725	15.5692	15.0623	14.2547	52.2837	11.5093	7.24838	14.1595	5.99956	8.86696	33.2915	25.8615	28.879
TraesCS7A02G483800	4.69631	1.95007	3.70915	1.63371	8.14861	1.41138	1.07158	5.56333	4.05501	5.53348	7.98039	0.998293	6.92771	1.51479	6.7846	9.78525	5.91788	6.33719	1.72144	0.973864	2.99609	5.98964	0.655532	0.692129	0.359956	0.415914	0.961393	0.622019	0.528146	0.422145	0.905841	1.20374	5.1495	4.04489	1.19738	1.37137	1.25407	1.40704	1.19424	1.21254	0.686823	1.19531	2.35042	1.40451	1.14469	1.24405	0.7365	2.7596	3.16423
TraesCS7A02G483900	0	0	0	0	0	0	0	0	0	0.021974	0	0	0	0	0	0	0.029276	0	0.023349	0	0	0	0	0	0	0	0	0	0	0	0	0.048667	0	0	0	0	0	0	0	0	0	0	0	0	0	0	0.375741	0	0
TraesCS7A02G484000	0	0.159487	0	0.157028	0	0.118749	0.280858	0	0	0	0	0.195528	0.008203	0.07328	0	0	0	0	0	0	0	0	0.009494	0	0.030077	0.008319	0	0	0.084597	0	0	0	0	0	0	0	0	0	0	0	0	0	0	0	0	0	0	0	0
Note: Yellow genes contain the SNPs causing missense amino acid. The unit of the value is transcripts per million (TPM).
[truncated: 21 more columns]
