# Supplementary material for: Natural variation in CHELATASE SUBUNIT I-A increases grain weight and enhances wheat yield
Source: Plant Cell. 2025 Aug 30;37(9):koaf212. doi: 10.1093/plcell/koaf212 (PMC12419692; doi:10.1093/plcell/koaf212)
Supplement: koaf212_Supplementary_Data [file koaf212_supplementary_data.zip › Supplementary Data Set 7.xlsx]

## Sheet: Sheet1
Supplementary Data Set 7. FPKM values for the differently expressed genes (DEGs) among IL734, IL915 and cv. Shi4185.
Gene ID	IL734			IL915			Shi4185
	IL734_1	IL734_2	IL734_3	IL915_1	IL915_2	IL915_3	Shi4185_1	Shi4185_2	Shi4185_3
TraesCS1A02G043400	4.08	4.46	4.03	4.27	4.39	4.85	1.8	2.52	1.76
TraesCS1A02G051600	5.12	8.25	5.78	5.5	5.5	14.58	0.02	0.09	0.04
TraesCS1A02G060100	1.39	1.05	1.11	1.26	1.61	0.68	5.39	6.61	6.34
TraesCS1A02G065600	1.57	1.7	1.16	1.12	1.47	1.4	6.61	4.52	5.65
TraesCS1A02G101000	1.71	2.04	1.54	2.03	2.24	4.98	0.19	0.14	0.16
TraesCS1A02G115000	2.66	2.07	2.9	1.68	2.46	2.68	0.18	0.09	0.28
TraesCS1A02G265400	0.46	0.55	0.31	0.16	0.41	0.44	1.69	1.04	1.22
TraesCS1A02G278800	0.1	0	0	0.11	0.24	0	0.7	0.72	2.13
TraesCS1A02G292800	0.07	0	0.05	0.02	0.02	0	0.72	0.62	0.65
TraesCS1A02G294700	2.96	3.3	3.63	3.19	1.99	5.08	24.04	21.25	17.14
TraesCS1A02G294800	13.01	11.71	13.42	12.04	11.27	10.47	0.33	0.35	0.26
TraesCS1A02G295100	5.34	6.98	7.64	7.05	6.19	8.46	0.52	0.8	0.58
TraesCS1A02G434300	7.38	7.2	7.37	0.08	0	0.08	1.06	1.16	0.73
TraesCS1B02G061200	1.57	1.57	1.36	1.12	1.4	1.34	0.02	0.04	0.03
TraesCS1B02G075700	0.41	0.21	0.42	0.23	0.24	0.28	1.05	1.97	1.36
TraesCS1B02G304200	1.84	1.93	2.33	1.68	1.91	1.5	0.21	0.33	0.16
TraesCS1B02G376200	543.38	566.32	673.63	449.09	540.33	381.04	243.74	159.8	223.19
TraesCS1B02G410900	0.02	0.04	0.02	0	0.04	0.04	0.35	0.36	0.32
TraesCS1B02G411000	3.48	3.84	3.38	3.03	2.92	2.82	11.15	11.06	12.94
TraesCS1B02G411500	0.07	0	0.02	0.05	0	0.02	4.5	2.01	2.56
TraesCS1B02G411700	4.81	5.15	4.34	3.65	4.66	2.54	12.67	11.03	12.27
TraesCS1B02G415900	2	2.07	2.05	2.1	2.03	2.41	3.93	5.01	4.42
TraesCS1B02G417200	14.59	10.37	14.21	15.24	13.93	10.69	30.33	25.8	31.15
TraesCS1B02G417600	0.24	0.02	0	0	0	0	2.52	4.53	3.12
TraesCS1B02G437300	0.23	0	0	0	0	0	1.44	1.27	1.31
TraesCS1B02G437400	0.38	0.03	0	0.08	0.43	0	8.42	6.12	6.72
TraesCS1B02G439100	0.42	0.36	0.68	0.83	1.19	0.76	0.03	0	0.02
TraesCS1B02G439400	3.95	2.59	4.15	4.68	4.17	3.16	1.44	1.25	1.02
TraesCS1B02G442700	1.14	1.15	1.6	1.55	1.49	1.55	0	0	0
TraesCS1B02G449900	0.74	0	0	0	0.06	0	35.58	36.57	30.6
TraesCS1B02G450100	10.19	15.56	11.74	13.32	11.52	31.83	1.38	1.02	0.57
TraesCS1B02G450300	5.76	4.78	8.57	5.24	6.19	8.38	0	0.05	0
TraesCS1B02G450400	11.88	11.44	11.41	12.12	11.87	17.74	6.36	4.36	5.5
TraesCS1B02G457400	4.75	2.99	4.31	4.19	4.93	6.97	1.44	1.61	1.88
TraesCS1B02G458900	57.04	63.95	60.32	59.65	60.55	71.67	172.05	144.57	148.48
TraesCS1D02G257800	17.37	9.25	11.75	11.3	18.74	11.3	191.77	186.36	157.3
TraesCS1D02G279800	11.04	14.29	13.17	16.26	18.13	18.45	5.03	7.38	4.5
TraesCS1D02G314400	3.35	5.02	5.07	2.97	3.61	3.48	0.72	0.83	0.72
TraesCS1D02G320900	4.77	7.79	7.45	7.76	8.79	6.19	2.26	2.3	3.03
TraesCS1D02G427800	0.83	1.03	0.96	0.98	0.72	1.26	5.44	2.9	3.95
TraesCS2A02G012100	5.22	1.48	3	2.95	4.18	2.68	12.15	9.47	13.14
TraesCS2B02G149300	0.18	0.37	0.47	0.28	0.46	0.67	2.81	3.99	2.17
TraesCS2B02G362300	2.75	2.72	2.98	2.54	2.25	2.3	1.17	0.84	1.16
TraesCS2B02G489900	4.81	0.43	0.14	2.98	13.04	0.57	0	0	0.07
TraesCS2B02G513900	2.72	5.92	1.31	25.23	2.23	0.37	0.47	0.12	0.12
TraesCS2B02G588200	0.3	0.47	0.42	0.51	0.38	0.8	1.92	1.3	2.05
TraesCS2D02G026900	6.47	4.99	1.47	6.16	12.72	8.32	0.27	0.28	0.54
TraesCS2D02G118200	0	5.26	0	0.17	1.13	1.87	0	0	0
TraesCS2D02G192800	9.19	9.7	10.51	8.18	7.53	4.8	2.36	2.61	2.69
TraesCS2D02G460300	2.75	2.3	2.22	2.09	2.73	2.59	0.02	0.02	0
TraesCS2D02G482700	5.33	6.59	6.64	5.3	5.11	6.37	0.84	0.7	0.93
TraesCS2D02G505900	0.78	0.69	0.87	0.99	0.75	0.7	0.18	0.34	0.16
TraesCS3A02G302100	10.53	12.59	11.25	9.76	12.13	12.98	3.99	6.61	5.64
TraesCS3A02G376500	0.02	0	0	1.98	2.18	2.54	0.72	0.53	0.77
TraesCS3A02G422000	6.62	3.68	2.28	5.16	8.4	3.39	12.69	14.9	14.37
TraesCS3A02G505700	2.21	1.42	2.14	1.69	1.77	2.41	0.76	0.93	0.88
TraesCS3B02G003500	2.39	0.67	1.93	3.16	3.33	0.14	0.04	0.04	0.29
TraesCS3B02G004700	11.89	12.43	9.74	5.65	9.4	11.6	2.21	3.47	1.75
TraesCS3B02G004800	49.27	53.79	45.79	23.98	33.19	33.79	10.75	13.24	10.36
TraesCS3B02G006100	9.4	10.97	9.26	3.52	7.44	4.48	1.59	1.81	1.62
TraesCS3B02G007600	4.89	6.04	5.48	3.33	5.61	3.72	0.17	0.35	0.21
TraesCS3B02G431600	0.59	0.55	0.29	0.38	0.49	0.45	1.74	1.98	1.78
TraesCS3B02G552000	3	2.03	2.12	2.52	2.28	3.32	10.44	8.19	10.16
TraesCS4A02G023900	2.43	2.31	2.07	2.15	2.77	2.43	0.94	0.88	0.55
TraesCS4A02G025900	6.55	7.43	6.4	5.39	4.71	10.2	0.7	1.28	0.53
TraesCS4A02G035900	2.07	0.65	0.83	2	1.28	1.2	5.99	3.81	4.39
TraesCS4A02G036900	20.78	23.65	20.06	20.24	17.3	21.46	8.75	10.08	8.23
TraesCS4A02G102100	0.59	0.45	0.61	0.83	0.87	0.43	1.81	2.26	2.52
TraesCS4A02G103900	0.46	0.08	0.04	0	0.08	0	15.75	11.06	11.39
TraesCS4A02G106900	7.15	3.22	4.53	10.47	5.05	2.14	0.99	1.54	1.63
TraesCS4A02G112800	0.41	0.42	0.35	0.39	0.46	0.4	3	3.23	2.49
TraesCS4A02G127700	0.08	0	0	0	0	0	6.76	6.35	7.51
TraesCS4A02G128800	0.16	0.02	0	0.02	0.15	0	0.89	0.78	0.87
TraesCS4A02G250900	0.29	0.59	0.45	0.5	0.47	0.26	3.18	1.09	1.63
TraesCS4A02G252900	3.54	3.75	4.04	2.65	4.03	4.17	11.82	9.37	11.87
TraesCS4D02G353900	0.94	0.18	0	0.36	0.8	0	4.93	7.37	3.81
TraesCS5A02G259700	0.37	0.42	0.19	0.05	1.13	0.43	4.31	2.14	4.55
TraesCS5A02G296000	20.86	24.22	21.67	19.52	22.49	23.19	4.95	4.05	2.35
TraesCS5A02G298000	1.48	1.01	1.43	1.46	1.66	2.53	6.83	6.8	7.77
TraesCS5A02G324400	4.37	5.81	5.24	5.02	5.77	5.66	13.51	17.56	17.01
TraesCS5A02G329900	1.81	1.04	1.73	1.02	1.79	2	0.14	0.41	0.23
TraesCS5A02G338400	3.55	1.8	2.34	0.44	1.12	0.12	0	0	0
TraesCS5A02G348500	74.82	46.54	61.15	46.15	53.48	38.36	399.72	410.4	400.41
TraesCS5B02G023500	0.12	0	0	0	0	0	5.1	5.64	4.07
TraesCS5B02G023900	0.21	0.05	0.03	0.09	0.07	0.13	4.11	4.1	2.98
TraesCS5B02G024500	0	0	0	0	0	0	3.87	4.86	3.24
TraesCS5B02G517800	0.77	0.65	0.79	0.77	0.69	0.82	0	0.03	0
TraesCS5D02G307100	0.99	1.15	1.02	0.87	1.76	1.68	0.06	0.12	0.08
TraesCS5D02G340900	0.13	0.14	0.14	0.35	0.07	0.29	1.88	1.65	2.68
TraesCS6A02G000300	328.25	440.75	357.8	21.12	57.98	23.67	6.9	10.89	6.07
TraesCS6A02G287300	26.62	18.76	35.65	8.3	3.54	14.26	79.93	37.65	57.19
TraesCS6A02G340200	0.06	0.06	0.29	0.07	0.19	0.03	1.08	0.68	0.85
TraesCS6A02G391900	3.71	2.95	3.04	1.87	4.37	1.19	14.54	11.5	14.33
TraesCS6B02G000100	20.77	16.93	21.85	20.16	20.66	13.36	9.6	6.2	9.48
TraesCS6B02G005500	0	0	0	0.15	0.27	0.3	1.26	0.91	0.7
TraesCS6B02G009600	6.65	6.94	5.75	4.01	5.68	10.34	1.63	2.71	1.7
TraesCS6B02G050700	15.33	13.5	13.77	7.98	10.52	10.46	37.64	28.53	34.89
TraesCS6B02G316600	28.64	23.68	46.15	13.53	6.47	19.98	105.61	56.48	70.11
TraesCS7A02G010300	7.04	6.81	2.95	3.84	12.09	7.96	1.03	1.8	1.36
TraesCS7A02G073300	0.38	0.16	0.41	0.07	0.56	0.23	3.43	2.72	3.21
TraesCS7A02G372700	8.61	8.5	8.1	0.33	3.74	0.51	13.95	20.24	17.44
TraesCS7A02G462400	13.86	9.36	10.4	12.11	16.09	6.48	40.02	72.24	32.85
TraesCS7A02G480700	12.98	15.28	11.16	12.28	16.73	20.6	0.15	0.21	0.16
TraesCS7A02G490147	0.25	0.16	0.34	0.31	0.37	0.21	1.2	1.4	1.21
TraesCS7A02G519100	0.06	0	0	0	0	0	1.26	0.92	0.79
TraesCS7B02G441800	27.85	11.14	15.92	38.68	22.94	7.61	3.83	3.13	4.47
TraesCS7B02G441900	3.58	1.77	2.98	14.96	7.92	3.41	1.2	0.96	1.27
TraesCS7D02G447300	1.26	0.85	1.22	1.11	1.07	0.92	0.42	0.26	0.45
TraesCS7D02G500200	0.07	0	0	0.2	0.97	0.03	9.87	6.56	14.24
TraesCS7D02G530700	3.22	0.63	0.8	1.6	4.62	0.27	0	0.16	0.31
TraesCSU02G113900	3.5	4.16	1.61	2.38	4.28	2.35	21.66	9.43	6.07
TraesCSU02G171000	0.1	24.02	0	17.67	14.99	29.66	0	0	0
TraesCSU02G172900	0	0	0	0	0	0	0.21	0.2	0.27
TraesCSU02G175900	129.09	151.7	152.43	0	0.54	3.59	55.59	76.28	80.38
TraesCSU02G196100	0.09	0.04	0.13	4.17	5.02	1.57	0.53	0.52	0.82
Note: Yellow gene is the DEG located in the QGwps.pku-7A locus.
