# Supplementary material for: Natural variation in CHELATASE SUBUNIT I-A increases grain weight and enhances wheat yield
Source: Plant Cell. 2025 Aug 30;37(9):koaf212. doi: 10.1093/plcell/koaf212 (PMC12419692; doi:10.1093/plcell/koaf212)
Supplement: koaf212_Supplementary_Data [file koaf212_supplementary_data.zip › Supplementary Data Set 8.xlsx]

## Sheet: Sheet1
Supplementary Data Set 8. Detection of cross-population composite likelihood ratio (XP-CLR) of CHL genes.
CHL gene	Gene accession number	Chromosome	Genomic location (bp)	XP-CLR value	Top percetage	Evolutionary process
CHLI	TraesCS7A02G480700	7A	672872712-672874427	-0.93	0.7986	wild einkorn -> domesticated einkorn
	TraesCS7A02G480700	7A	672872712-672874427	-0.97	0.9242	wild emmer -> domesticated emmer
	TraesCS7B02G382800	7B	648668890-648670928	-0.74	0.8319	wild emmer -> domesticated emmer
	TraesCS7A02G480700	7A	672872712-672874427	0.13	0.2753	domesticated emmer -> durum
	TraesCS7B02G382800	7B	648668890-648670928	1.49	0.1163	domesticated emmer -> durum
	TraesCS7A02G480700	7A	672872712-672874427	-1.25	0.8929	landrace -> cultivar
	TraesCS7B02G382800	7B	648668890-648670928	-0.74	0.675	landrace -> cultivar
	TraesCS7D02G467500	7D	580852973-580854606	-0.65	0.6456	landrace -> cultivar
CHLD	TraesCS5A02G466100	5A	644805442-644812565	8.83	0.0066	wild einkorn -> domesticated einkorn
	TraesCS5A02G466100	5A	644805442-644812565	-0.07	0.2557	wild emmer -> domesticated emmer
	TraesCS5B02G477800	5B	650008971-650016428	1.60	0.0677	wild emmer -> domesticated emmer
	TraesCS5A02G466100	5A	644805442-644812565	-1.15	0.8417	domesticated emmer -> durum
	TraesCS5B02G477800	5B	650008971-650016428	-0.98	0.7894	domesticated emmer -> durum
	TraesCS5A02G466100	5A	644805442-644812565	-1.04	0.8252	landrace -> cultivar
	TraesCS5B02G477800	5B	650008971-650016428	-0.09	0.332	landrace -> cultivar
	TraesCS5D02G478900	5D	517421521-517429036	-1.03	0.854	landrace -> cultivar
CHLH	TraesCS2A02G134000	2A	80586966-80592975	2.83	0.0652	wild einkorn -> domesticated einkorn
	TraesCS2A02G134000	2A	80586966-80592975	-0.56	0.6996	wild emmer -> domesticated emmer
	TraesCS2B02G157600	2B	131567447-131574164	-0.24	0.3681	wild emmer -> domesticated emmer
	TraesCS2A02G134000	2A	80586966-80592975	-4.03	0.9991	domesticated emmer -> durum
	TraesCS2B02G157600	2B	131567447-131574164	-0.96	0.7837	domesticated emmer -> durum
	TraesCS2A02G134000	2A	80586966-80592975	-0.54	0.5562	landrace -> cultivar
	TraesCS2B02G157600	2B	131567447-131574164	-0.95	0.7903	landrace -> cultivar
	TraesCS2D02G136200	2D	79981849-79987425	-1.86	0.9943	landrace -> cultivar
