# Supplementary material for: Natural variation in CHELATASE SUBUNIT I-A increases grain weight and enhances wheat yield
Source: Plant Cell. 2025 Aug 30;37(9):koaf212. doi: 10.1093/plcell/koaf212 (PMC12419692; doi:10.1093/plcell/koaf212)
Supplement: koaf212_Supplementary_Data [file koaf212_supplementary_data.zip › Supplementary Data Set 9.xlsx]

## Sheet: Sheet1
Supplementary Data Set 9. Results of the statistical analyses in this study.
Figure 1D		Grain area data analysis by two-tailed Student's t-tests
		Genotype	Genotype	Standard error	F	t, df	P-value	P-value summary	95% confidence interval
									The lower limit	The upper limit
		Shi4185	XJ5	0.2601	1.137	t=18.76, df=60	<0.0001	**	4.359	5.399
Figure 1E		Grain length data analysis by two-tailed Student's t-tests
		Genotype	Genotype	Standard error	F	t, df	P-value	P-value summary	95% confidence interval
									The lower limit	The upper limit
		Shi4185	XJ5	0.06815	1.348	t=30.29, df=60	<0.0001	**	1.928	2.2
Figure 1F		Grain width data analysis by two-tailed Student's t-tests
		Genotype	Genotype	Standard error	F	t, df	P-value	P-value summary	95% confidence interval
									The lower limit	The upper limit
		Shi4185	XJ5	0.04926	1.582	t=3.309, df=60	0.0016	**	0.06446	0.2615
Figure 1I		Grain weight per spike data analysis by two-tailed Student's t-tests
		Genotype	Genotype	Standard error	F	t, df	P-value	P-value summary	95% confidence interval
									The lower limit	The upper limit
		Shi4185	ILs-XJ5-He	0.1377	1.253	t=2.139, df=34	0.0397	*	0.01469	0.5742
			ILs-XJ5-Ho	0.1273	1.279	t=2.028, df=38	0.0496	*	0.0004406	0.5159
Figure 1J		Thousand-grain weight data analysis by two-tailed Student's t-tests
		Genotype	Genotype	Standard error	F	t, df	P-value	P-value summary	95% confidence interval
									The lower limit	The upper limit
		Shi4185	ILs-XJ5-He	0.881	1.015	t=3.183, df=49	0.0025	**	1.042	4.612
			ILs-XJ5-Ho	0.8537	1.032	t=4.389, df=51	<0.0001	**	2.033	5.461
Figure 3A	Gene expression data analysis by two-tailed Student's t-tests
	Gene	Genotype	Genotype	Standard error	F	t, df	P-value	P-value summary	95% confidence interval
									The lower limit	The upper limit
	CHLI-A	Shi4185	ProCHLI-A:CHLI-A #4	0.09943	41600	t=10.12, df=4	0.0005	**	0.7305	1.283
			ProCHLI-A:CHLI-A #5	0.2541	271580	t=3.815, df=4	0.0189	*	0.2639	1.675
	CHLI-B	Shi4185	ProCHLI-A:CHLI-A #4	0.05476	1.165	t=0.3116, df=4	0.7709	ns	-0.1691	0.135
			ProCHLI-A:CHLI-A #5	0.05922	1.533	t=0.8530, df=4	0.4417	ns	-0.2149	0.1139
	CHLI-D	Shi4185	ProCHLI-A:CHLI-A #4	0.03077	16.71	t=1.456, df=4	0.219	ns	-0.04062	0.1302
			ProCHLI-A:CHLI-A #5	0.04782	1.56	t=1.381, df=4	0.2393	ns	-0.06672	0.1988
Figure 3B		Thousand-grain weight data analysis by two-tailed Student's t-tests
		Genotype	Genotype	Standard error	F	t, df	P-value	P-value summary	95% confidence interval
									The lower limit	The upper limit
		Shi4185	ProCHLI-A:CHLI-A #4	1.387	4.19	t=5.082, df=47	<0.0001	**	4.259	9.84
			ProCHLI-A:CHLI-A #5	1.363	1.575	t=6.069, df=72	<0.0001	**	5.556	10.99
Figure 3D		Grain area data analysis by two-tailed Student's t-tests
		Genotype	Genotype	Standard error	F	t, df	P-value	P-value summary	95% confidence interval
									The lower limit	The upper limit
		Shi4185	ProCHLI-A:CHLI-A #4	0.3182	1.042	t=8.574, df=38	<0.0001	**	2.084	3.372
			ProCHLI-A:CHLI-A #5	0.402	2.128	t=5.779, df=38	<0.0001	**	1.51	3.137
Figure 3E		Grain length data analysis by two-tailed Student's t-tests
		Genotype	Genotype	Standard error	F	t, df	P-value	P-value summary	95% confidence interval
									The lower limit	The upper limit
		Shi4185	ProCHLI-A:CHLI-A #4	0.06068	1.159	t=6.065, df=38	<0.0001	**	0.2452	0.4908
			ProCHLI-A:CHLI-A #5	0.07926	2.179	t=4.782, df=38	<0.0001	**	0.2186	0.5394
Figure 3F		Grain width data analysis by two-tailed Student's t-tests
		Genotype	Genotype	Standard error	F	t, df	P-value	P-value summary	95% confidence interval
									The lower limit	The upper limit
		Shi4185	ProCHLI-A:CHLI-A #4	0.03528	1.003	t=5.698, df=38	<0.0001	**	0.1296	0.2724
			ProCHLI-A:CHLI-A #5	0.04987	2.991	t=3.639, df=38	0.0008	**	0.08054	0.2825
Figure 3G	Fresh grain weight data analysis by two-tailed Student's t-tests
	Day after anthesis	Genotype	Genotype	Standard error	F	t, df	P-value	P-value summary	95% confidence interval
									The lower limit	The upper limit
	2	Shi4185	ProCHLI-A:CHLI-A #4	9.043	17.61	t=0.5394, df=5	0.6128	ns	-18.37	28.12
			ProCHLI-A:CHLI-A #5	5.769	6.261	t=1.925, df=6	0.1026	ns	-3.013	25.22
	5	Shi4185	ProCHLI-A:CHLI-A #4	5.13	32.49	t=1.890, df=6	0.1076	ns	-2.855	22.25
			ProCHLI-A:CHLI-A #5	6.362	47.57	t=1.243, df=7	0.254	ns	-7.139	22.95
	8	Shi4185	ProCHLI-A:CHLI-A #4	4.608	8.627	t=2.474, df=6	0.0482	*	0.1241	22.68
			ProCHLI-A:CHLI-A #5	4.416	15.56	t=8.752, df=7	<0.0001	**	11.12	19.35
	11	Shi4185	ProCHLI-A:CHLI-A #4	5.256	4.049	t=3.035, df=6	0.023	*	3.089	28.81
			ProCHLI-A:CHLI-A #5	8.477	4.055	t=3.127, df=7	0.0167	*	6.463	46.55
	14	Shi4185	ProCHLI-A:CHLI-A #4	3.251	2.382	t=4.399, df=5	0.007	**	5.943	22.65
			ProCHLI-A:CHLI-A #5	2.853	1.49	t=5.218, df=5	0.0034	**	7.553	22.22
	17	Shi4185	ProCHLI-A:CHLI-A #4	9.725	5.212	t=1.500, df=6	0.1842	ns	-9.207	38.39
			ProCHLI-A:CHLI-A #5	8.567	4.265	t=2.377, df=7	0.0491	*	0.1034	40.62
	20	Shi4185	ProCHLI-A:CHLI-A #4	6.931	8.16	t=3.238, df=6	0.0177	*	5.486	39.4
			ProCHLI-A:CHLI-A #5	7.843	1.172	t=2.367, df=7	0.0498	*	0.02026	37.11
	23	Shi4185	ProCHLI-A:CHLI-A #4	6.305	12.07	t=3.079, df=6	0.0217	*	3.984	34.84
			ProCHLI-A:CHLI-A #5	7.271	15.91	t=2.390, df=7	0.0482	*	0.1812	34.57
	26	Shi4185	ProCHLI-A:CHLI-A #4	6.473	1.602	t=3.093, df=6	0.0213	*	4.184	35.86
			ProCHLI-A:CHLI-A #5	5.407	1.017	t=1.478, df=7	0.183	ns	-4.794	20.77
	29	Shi4185	ProCHLI-A:CHLI-A #4	4.113	0.5179	t=2.539, df=6	0.0442	*	0.3771	20.51
			ProCHLI-A:CHLI-A #5	4.674	3.244	t=3.622, df=7	0.0085	**	5.875	27.98
	32	Shi4185	ProCHLI-A:CHLI-A #4	5.218	1.548	t=1.890, df=6	0.1076	ns	-2.905	22.63
			ProCHLI-A:CHLI-A #5	5.318	1.201	t=1.110, df=7	0.3035	ns	-6.671	18.48
Figure 3H		Grain weigh per spike data analysis by two-tailed Student's t-tests
		Genotype	Genotype	Standard error	F	t, df	P-value	P-value summary	95% confidence interval
									The lower limit	The upper limit
		Shi4185	ProCHLI-A:CHLI-A #4	0.1586	2.389	t=2.015, df=51	0.0492	*	0.001177	0.638
			ProCHLI-A:CHLI-A #5	0.1758	1.002	t=4.489, df=72	<0.0001	**	0.4387	1.14
Figure 3I		Grain weight per plant data analysis by two-tailed Student's t-tests
		Genotype	Genotype	Standard error	F	t, df	P-value	P-value summary	95% confidence interval
									The lower limit	The upper limit
		Shi4185	ProCHLI-A:CHLI-A #4	2.339	2.438	t=2.282, df=44	0.0274	*	0.6242	10.05
			ProCHLI-A:CHLI-A #5	3.888	3.304	t=4.737, df=61	<0.0001	**	10.64	26.19
Figure 4B	Gene expression data analysis by two-tailed Student's t-tests
	Gene	Genotype	Genotype	Standard error	F	t, df	P-value	P-value summary	95% confidence interval
									The lower limit	The upper limit
	CHLI-A	Fielder	chli-a #3	0.2502	2.626	t=1.550, df=4	0.1961	ns	-1.082	0.3069
			chli-a #18	0.2175	22.97	t=1.479, df=4	0.2132	ns	-0.2822	0.9254
			ProUBI:CHLI-A #1	2.658	154.9	t=4.354, df=4	0.0121	*	4.194	18.95
			ProUBI:CHLI-A #8	2.223	108.1	t=6.398, df=4	0.0031	**	8.051	20.4
	CHLI-B	Fielder	chli-a #3	0.4708	20.01	t=0.2467, df=4	0.8173	ns	-1.423	1.191
			chli-a #18	0.1964	2.656	t=0.7562, df=4	0.4916	ns	-0.3967	0.6937
			ProUBI:CHLI-A #1	0.1928	2.523	t=0.8792, df=4	0.429	ns	-0.3657	0.7047
			ProUBI:CHLI-A #8	0.1797	2.061	t=0.9295, df=4	0.4052	ns	-0.3319	0.6659
	CHLI-D	Fielder	chli-a #3	0.3056	2.71	t=0.5421, df=4	0.6165	ns	-0.6829	1.014
			chli-a #18	0.1872	2.5436	t=0.4627, df=4	0.6676	ns	-0.4332	0.6065
			ProUBI:CHLI-A #1	0.322	3.118	t=0.3633, df=4	0.7348	ns	-0.7771	1.011
			ProUBI:CHLI-A #8	0.1761	4.306	t=0.7376, df=4	0.5017	ns	-0.3591	0.619
Figure 4D		Thousand-grain weight data analysis by two-tailed Student's t-tests
		Genotype	Genotype	Standard error	F	t, df	P-value	P-value summary	95% confidence interval
									The lower limit	The upper limit
		Fielder	chli-a #3	1.445	11.51	t=3.577, df=32	0.0011	**	-8.11	-2.225
			chli-a #18	0.9554	4.652	t=5.896, df=25	<0.0001	**	-7.601	-3.665
			ProUBI:CHLI-A #1	0.9194	4.153	t=4.354, df=4	0.0136	*	0.5584	4.372
			ProUBI:CHLI-A #8	0.6898	2.081	t=2.072, df=23	0.0496	*	0.002434	2.856
Figure 4E		Grain weight per spike data analysis by two-tailed Student's t-tests
		Genotype	Genotype	Standard error	F	t, df	P-value	P-value summary	95% confidence interval
									The lower limit	The upper limit
		Fielder	chli-a #3	0.142	1.452	t=2.180, df=32	0.0368	*	-0.5989	-0.02027
			chli-a #18	0.1202	1.316	t=3.298, df=25	0.0029	**	-0.6438	-0.1488
			ProUBI:CHLI-A #1	0.1317	1.111	t=2.194, df=22	0.0391	*	0.01583	0.5619
			ProUBI:CHLI-A #8	0.118	1.981	t=2.142, df=23	0.043	*	0.008233	0.471
Figure 4F		Grain weight per plant data analysis by two-tailed Student's t-tests
		Genotype	Genotype	Standard error	F	t, df	P-value	P-value summary	95% confidence interval
									The lower limit	The upper limit
		Fielder	chli-a #3	2.198	4.875	t=2.083, df=29	0.0462	*	-9.075	-0.08327
			chli-a #18	1.899	3.416	t=3.763, df=25	0.0009	**	-11.05	-3.234
			ProUBI:CHLI-A #1	1.286	1.186	t=2.775, df=23	0.0108	*	0.9085	6.229
			ProUBI:CHLI-A #8	1.766	2.712	t=2.155, df=21	0.0429	*	0.1328	7.479
Figure 5B		Length of flag leaf data analysis by two-tailed Student's t-tests
		Genotype	Genotype	Standard error	F	t, df	P-value	P-value summary	95% confidence interval
									The lower limit	The upper limit
		Shi4185	ProCHLI-A:CHLI-A #4	1.046	5.101	t=0.5586, df=9	0.5901	ns	-2.949	1.781
			ProCHLI-A:CHLI-A #5	0.93	4.268	t=1.576, df=15	0.1359	ns	-3.448	0.5168
Figure 5C		Width of flag leaf data analysis by two-tailed Student's t-tests
		Genotype	Genotype	Standard error	F	t, df	P-value	P-value summary	95% confidence interval
									The lower limit	The upper limit
		Shi4185	ProCHLI-A:CHLI-A #4	0.1486	109.2	t=5.083, df=9	0.0007	**	0.4192	1.091
			ProCHLI-A:CHLI-A #5	0.8068	30.42	t=6.280, df=16	<0.0001	**	0.3356	0.6777
Figure 5D		Area of flag leaf data analysis by two-tailed Student's t-tests
		Genotype	Genotype	Standard error	F	t, df	P-value	P-value summary	95% confidence interval
									The lower limit	The upper limit
		Shi4185	ProCHLI-A:CHLI-A #4	1.334	4.401	t=8.408, df=9	<0.0001	**	8.2	14.24
			ProCHLI-A:CHLI-A #5	1.078	2.999	t=3.867, df=15	0.0015	**	1.87	6.464
Figure 5E		Chlorophyll a+b content data analysis by two-tailed Student's t-tests
		Genotype	Genotype	Standard error	F	t, df	P-value	P-value summary	95% confidence interval
									The lower limit	The upper limit
		Shi4185	ProCHLI-A:CHLI-A #4	0.1006	1.343	t=4.670, df=31	<0.0001	**	0.2646	0.675
			ProCHLI-A:CHLI-A #5	0.09171	1.483	t=5.437, df=34	<0.0001	**	0.3123	0.685
Figure 5F		Net photosynthetic rate data analysis by two-tailed Student's t-tests
		Genotype	Genotype	Standard error	F	t, df	P-value	P-value summary	95% confidence interval
									The lower limit	The upper limit
		Shi4185	ProCHLI-A:CHLI-A #4	2.876	1.387	t=2.117, df=25	0.0444	*	0.1656	12
			ProCHLI-A:CHLI-A #5	2.255	3.172	t=2.126, df=19	0.0468	*	0.07545	9.516
Figure 5H		Flag leaf length data analysis by two-tailed Student's t-tests
		Genotype	Genotype	Standard error	F	t, df	P-value	P-value summary	95% confidence interval
									The lower limit	The upper limit
		Fielder	chli-a #3	1.499	3.007	t=6.006, df=15	<0.0001	**	-12.2	-5.809
			chli-a #18	1.119	1.316	t=6.242, df=14	<0.0001	**	-9.383	-4.584
			ProUBI:CHLI-A #1	0.9777	1.145	t=0.2732, df=22	0.7872	ns	-1.76	2.295
			ProUBI:CHLI-A #8	0.6143	1.907	t=0.4226, df=54	0.6743	ns	-1.491	0.972
Figure 5I		Flag leaf width data analysis by two-tailed Student's t-tests
		Genotype	Genotype	Standard error	F	t, df	P-value	P-value summary	95% confidence interval
									The lower limit	The upper limit
		Fielder	chli-a #3	0.04543	1.325	t=9.016, df=16	<0.0001	**	-0.5059	-0.3133
			chli-a #18	0.04461	4.282	t=11.68, df=14	<0.0001	**	-0.6167	-0.4253
			ProUBI:CHLI-A #1	0.04014	1.169	t=4.388, df=22	0.0002	**	0.0929	0.2594
			ProUBI:CHLI-A #8	0.03524	1.009	t=3.994, df=54	0.0002	**	0.07009	0.2114
Figure 5J		Flag leaf area data analysis by two-tailed Student's t-tests
		Genotype	Genotype	Standard error	F	t, df	P-value	P-value summary	95% confidence interval
									The lower limit	The upper limit
		Fielder	chli-a #3	2.06	1.276	t=10.80, df=16	<0.0001	**	-26.62	-17.88
			chli-a #18	2.012	4.188	t=10.18, df=14	<0.0001	**	-24.78	-16.16
			ProUBI:CHLI-A #1	2.109	1.414	t=2.135, df=22	0.0442	*	0.1283	8.875
			ProUBI:CHLI-A #8	1.31	1.636	t=2.037, df=54	0.0466	*	0.0416	5.293
Figure 5K		Chlorophyll a+b content data analysis by two-tailed Student's t-tests
		Genotype	Genotype	Standard error	F	t, df	P-value	P-value summary	95% confidence interval
									The lower limit	The upper limit
		Fielder	chli-a #3	0.04465	5.723	t=17.48, df=90	<0.0001	**	-0.869	-0.6916
			chli-a #18	0.02788	1.668	t=32.80, df=91	<0.0001	**	-0.9701	-0.8593
			ProUBI:CHLI-A #1	0.02365	1.067	t=2.085, df=91	0.0398	*	0.002344	0.09629
			ProUBI:CHLI-A #8	0.07845	1.687	t=2.814, df=92	0.006	**	0.02308	0.1338
Figure 5L		Net photosynthetic rate data analysis by two-tailed Student's t-tests
		Genotype	Genotype	Standard error	F	t, df	P-value	P-value summary	95% confidence interval
									The lower limit	The upper limit
		Fielder	chli-a #3	0.6251	1.073	t=2.231, df=25	0.0349	*	-2.682	-0.107
			chli-a #18	0.5432	2.004	t=2.096, df=25	0.0463	*	-2.257	-0.01998
			ProUBI:CHLI-A #1	0.6072	1.192	t=2.142, df=28	0.041	*	0.05709	2.545
			ProUBI:CHLI-A #8	0.6682	1.585	t=2.230, df=27	0.0343	*	0.1188	2.861
Figure 6A	Grain yield data analysis by two-tailed Student's t-tests
	Sowing density	Genotype	Genotype	Standard error	F	t, df	P-value	P-value summary	95% confidence interval
									The lower limit	The upper limit
	Low	Shi4185	ProCHLI-A:CHLI-A #4	0.2852	2.73	t=3.274, df=4	0.0307	*	0.01419	0.1726
			ProCHLI-A:CHLI-A #5	0.02171	1.162	t=1.479, df=4	0.0445	*	0.002496	0.1231
	High	Shi4185	ProCHLI-A:CHLI-A #4	0.05437	590.1	t=3.100, df=4	0.0362	*	0.01758	0.3195
			ProCHLI-A:CHLI-A #5	0.00427	2.646	t=13.70, df=4	0.0002	**	0.04664	0.07036
Figure 6B	Grain yield data analysis by two-tailed Student's t-tests
	Sowing density	Genotype	Genotype	Standard error	F	t, df	P-value	P-value summary	95% confidence interval
									The lower limit	The upper limit
	Low	Fielder	chli-a #18	0.01666	1.853	t=4.074, df=4	0.0152	*	-0.1141	-0.02162
			ProUBI:CHLI-A #8	0.01725	2.06	t=5.956, df=4	0.004	**	0.05484	0.1506
	High	Fielder	chli-a #18	0.03088	1.155	t=2.850, df=4	0.0464	*	-0.1737	-0.002274
			ProUBI:CHLI-A #8	0.04436	3.449	t=4.294, df=4	0.0127	*	0.06734	0.3137
Figure 6F		Multiple comparisons of expression level data analysis by one-way ANOVA
		Haplotype	Haplotype	Average variation	standard error	P-value	95% confidence interval
							The lower limit	The upper limit
		Hap-A	Hap-B	-0.873611	0.711799	0.225123	-2.3013	0.554077
			Hap-C	-0.0986111	0.711799	0.89034	-1.5263	1.32908
			Hap-D	0.425556	0.595534	0.478005	-0.768934	1.62004
			Hap-E	-3.0211111*	0.711799	8.86031e-05	-4.4488	-1.59342
			Hap-F	1.23189	0.644561	0.0613927	-0.0609373	2.52472
		Hap-B	Hap-A	0.873611	0.711799	0.225123	-0.554077	2.3013
			Hap-C	0.775	0.954978	0.420687	-1.14044	2.69044
			Hap-D	1.29917	0.871772	0.142084	-0.449386	3.04772
			Hap-E	-2.1475000*	0.954978	0.02871	-4.06294	-0.232056
			Hap-F	2.1055000*	0.905972	0.02399	0.28835	3.92265
		Hap-C	Hap-A	0.0986111	0.711799	0.89034	-1.32908	1.5263
			Hap-B	-0.775	0.954978	0.420687	-2.69044	1.14044
			Hap-D	0.524167	0.871772	0.550226	-1.22439	2.27272
			Hap-E	-2.9225000*	0.954978	0.00346636	-4.83794	-1.00706
			Hap-F	1.3305	0.905972	0.147855	-0.48665	3.14765
		Hap-D	Hap-A	-0.425556	0.595534	0.478005	-1.62004	0.768934
			Hap-B	-1.29917	0.871772	0.142084	-3.04772	0.449386
			Hap-C	-0.524167	0.871772	0.550226	-2.27272	1.22439
			Hap-E	-3.4466667*	0.871772	0.000229546	-5.19522	-1.69811
			Hap-F	0.806333	0.817795	0.32862	-0.833955	2.44662
		Hap-E	Hap-A	3.0211111*	0.711799	8.86031e-05	1.59342	4.4488
			Hap-B	2.1475000*	0.954978	0.02871	0.232056	4.06294
			Hap-C	2.9225000*	0.954978	0.00346636	1.00706	4.83794
			Hap-D	3.4466667*	0.871772	0.000229546	1.69811	5.19522
			Hap-F	4.2530000*	0.905972	1.92726e-05	2.43585	6.07015
		Hap-F	Hap-A	-1.23189	0.644561	0.0613927	-2.52472	0.0609373
			Hap-B	-2.1055000*	0.905972	0.02399	-3.92265	-0.28835
			Hap-C	-1.3305	0.905972	0.147855	-3.14765	0.48665
			Hap-D	-0.806333	0.817795	0.32862	-2.44662	0.833955
			Hap-E	-4.2530000*	0.905972	1.92726e-05	-6.07015	-2.43585
Figure 6G		Multiple Comparisons of thousand-grain weight data (2002) analysis by one-way ANOVA
		Haplotype	Haplotype	Average variation	standard error	P-value	95% confidence interval
							The lower limit	The upper limit
		Hap-A	Hap-B	-2.97634	2.88446	0.304071	-8.68332	2.73063
			Hap-C	-0.196582	2.6833	0.941712	-5.50556	5.11239
			Hap-D	2.19866	2.09763	0.296524	-1.95156	6.34887
			Hap-E	-6.501*	2.52192	0.0110725	-11.4902	-1.51083
			Hap-F	3.12199	3.49859	0.373864	-3.80006	10.044
		Hap-B	Hap-A	2.97634	2.88446	0.304071	-2.73063	8.68332
			Hap-C	2.77976	3.81578	0.467634	-4.76986	10.3294
			Hap-D	5.175	3.42931	0.133731	-1.60997	11.96
			Hap-E	-3.52417	3.70408	0.343166	-10.8528	3.80444
			Hap-F	6.09833	4.42722	0.170754	-2.66103	14.8577
		Hap-C	Hap-A	0.196582	2.6833	0.941712	-5.11239	5.50556
			Hap-B	-2.77976	3.81578	0.467634	-10.3294	4.76986
			Hap-D	2.39524	3.26192	0.464097	-4.05856	8.84903
			Hap-E	-6.30393	3.54967	0.078104	-13.327	0.719183
			Hap-F	3.31857	4.29887	0.441547	-5.18684	11.824
		Hap-D	Hap-A	-2.19866	2.09763	0.296524	-6.34887	1.95156
			Hap-B	-5.175	3.42931	0.133731	-11.96	1.60997
			Hap-C	-2.39524	3.26192	0.464097	-8.84903	4.05856
			Hap-E	-8.699*	3.13052	0.00627101	-14.893	-2.50536
			Hap-F	0.923333	3.95982	0.815995	-6.91128	8.75794
		Hap-E	Hap-A	6.501*	2.52192	0.0110725	1.51083	11.4902
			Hap-B	3.52417	3.70408	0.343166	-3.80444	10.8528
			Hap-C	6.30393	3.54967	0.078104	-0.719183	13.327
			Hap-D	8.699*	3.13052	0.00627101	2.50536	14.893
			Hap-F	9.622*	4.20003	0.0235819	1.31264	17.9324
		Hap-F	Hap-A	-3.12199	3.49859	0.373864	-10.044	3.80006
			Hap-B	-6.09833	4.42722	0.170754	-14.8577	2.66103
			Hap-C	-3.31857	4.29887	0.441547	-11.824	5.18684
			Hap-D	-0.923333	3.95982	0.815995	-8.75794	6.91128
			Hap-E	-9.622*	4.20003	0.0235819	-17.9324	-1.31264
Figure 6H		Multiple Comparisons of thousand-grain weight data (2005) analysis by one-way ANOVA
		Haplotype	Haplotype	Average variation	standard error	P-value	95% confidence interval
							The lower limit	The upper limit
		Hap-A	Hap-B	-4.51679	2.89332	0.121479	-10.2531	1.2195
			Hap-C	-0.435119	3.50398	0.901409	-7.38211	6.51187
			Hap-D	5.65544*	2.40143	0.0203621	0.894358	10.4165
			Hap-E	-6.44929*	2.89332	0.0279221	-12.1856	-0.713
			Hap-F	8.00821*	4.023	0.0490978	0.0322332	15.9842
		Hap-B	Hap-A	4.51679	2.89332	0.121479	-1.2195	10.2531
			Hap-C	4.08167	4.41962	0.357826	-4.68065	12.844
			Hap-D	10.17222*	3.6086	0.00575163	3.01782	17.3266
			Hap-E	-1.9325	3.95303	0.625946	-9.76976	5.90476
			Hap-F	12.52500*	4.84145	0.0110356	2.92636	22.1236
		Hap-C	Hap-A	0.435119	3.50398	0.901409	-6.51187	7.38211
			Hap-B	-4.08167	4.41962	0.357826	-12.844	4.68065
			Hap-D	6.09056	4.11444	0.141763	-2.06672	14.2478
			Hap-E	-6.01417	4.41962	0.176467	-14.7765	2.74815
			Hap-F	8.44333	5.22936	0.10937	-1.92438	18.8111
		Hap-D	Hap-A	-5.65544*	2.40143	0.0203621	-10.4165	-0.894358
			Hap-B	-10.17222*	3.6086	0.00575163	-17.3266	-3.01782
			Hap-C	-6.09056	4.11444	0.141763	-14.2478	2.06672
			Hap-E	-12.10472*	3.6086	0.00110423	-19.2591	-4.95032
			Hap-F	2.35278	4.56456	0.607316	-6.69691	11.4025
		Hap-E	Hap-A	6.44929*	2.89332	0.0279221	0.713	12.1856
			Hap-B	1.9325	3.95303	0.625946	-5.90476	9.76976
			Hap-C	6.01417	4.41962	0.176467	-2.74815	14.7765
			Hap-D	12.10472*	3.6086	0.00110423	4.95032	19.2591
			Hap-F	14.45750*	4.84145	0.00350872	4.85886	24.0561
		Hap-F	Hap-A	-8.00821*	4.023	0.0490978	-15.9842	-0.0322332
			Hap-B	-12.52500*	4.84145	0.0110356	-22.1236	-2.92636
			Hap-C	-8.44333	5.22936	0.10937	-18.8111	1.92438
			Hap-D	-2.35278	4.56456	0.607316	-11.4025	6.69691
			Hap-E	-14.45750*	4.84145	0.00350872	-24.0561	-4.85886
Figure 6I		Multiple Comparisons of thousand-grain weight data (2006) analysis by one-way ANOVA
		Haplotype	Haplotype	Average variation	standard error	P-value	95% confidence interval
							The lower limit	The upper limit
		Hap-A	Hap-B	-3.85422	2.64989	0.148242	-9.0971	1.38866
			Hap-C	1.45459	2.46509	0.556172	-3.42265	6.33184
			Hap-D	2.56662	1.92705	0.185246	-1.2461	6.37933
			Hap-E	-5.805*	2.31684	0.0134694	-10.389	-1.22113
			Hap-F	0.172449	3.21409	0.957294	-6.1867	6.5316
		Hap-B	Hap-A	3.85422	2.64989	0.148242	-1.38866	9.0971
			Hap-C	5.30881	3.50548	0.132363	-1.62687	12.2445
			Hap-D	6.421*	3.15044	0.0435863	0.18762	12.654
			Hap-E	-1.95083	3.40286	0.567445	-8.68347	4.78181
			Hap-F	4.02667	4.06719	0.32401	-4.02038	12.0737
		Hap-C	Hap-A	-1.45459	2.46509	0.556172	-6.33184	3.42265
			Hap-B	-5.30881	3.50548	0.132363	-12.2445	1.62687
			Hap-D	1.11202	2.99666	0.711181	-4.81694	7.04099
			Hap-E	-7.260*	3.26101	0.0277367	-13.7116	-0.807654
			Hap-F	-1.28214	3.94928	0.74597	-9.09589	6.5316
		Hap-D	Hap-A	-2.56662	1.92705	0.185246	-6.37933	1.2461
			Hap-B	-6.421*	3.15044	0.0435863	-12.654	-0.18762
			Hap-C	-1.11202	2.99666	0.711181	-7.04099	4.81694
			Hap-E	-8.372*	2.87594	0.00424655	-14.0618	-2.68155
			Hap-F	-2.39417	3.63781	0.511625	-9.59166	4.80333
		Hap-E	Hap-A	5.805*	2.31684	0.0134694	1.22113	10.389
			Hap-B	1.95083	3.40286	0.567445	-4.78181	8.68347
			Hap-C	7.260*	3.26101	0.0277367	0.807654	13.7116
			Hap-D	8.372*	2.87594	0.00424655	2.68155	14.0618
			Hap-F	5.9775	3.85848	0.123787	-1.6566	13.6116
		Hap-F	Hap-A	-0.172449	3.21409	0.957294	-6.5316	6.1867
			Hap-B	-4.02667	4.06719	0.32401	-12.0737	4.02038
			Hap-C	1.28214	3.94928	0.74597	-6.5316	9.09589
			Hap-D	2.39417	3.63781	0.511625	-4.80333	9.59166
			Hap-E	-5.9775	3.85848	0.123787	-13.6116	1.6566
Supplementary Figure S1A		Grain weight per spike data analysis by two-tailed Student's t-tests
		Genotype	Genotype	Standard error	F	t, df	P-value	P-value summary	95% confidence interval
									The lower limit	The upper limit
		Shi4185	ILs-XJ5-He	0.06404	1.346	t=2.507, df=43	0.016	*	0.03142	0.2897
			ILs-XJ5-Ho	0.08092	1.519	t=2.344, df=38	0.0244	*	0.02583	0.3535
Supplementary Figure S1B		Thousand-grain weight data analysis by two-tailed Student's t-tests
		Genotype	Genotype	Standard error	F	t, df	P-value	P-value summary	95% confidence interval
									The lower limit	The upper limit
		Shi4185	ILs-XJ5-He	0.8658	1.318	t=2.495, df=42	0.0166	*	0.4128	3.907
			ILs-XJ5-Ho	0.8425	1.695	t=2.344, df=38	0.0034	**	0.9144	4.317
Supplementary Figure S1C		Grain number per spike data analysis by two-tailed Student's t-tests
		Genotype	Genotype	Standard error	F	t, df	P-value	P-value summary	95% confidence interval
									The lower limit	The upper limit
		Shi4185	ILs-XJ5-He	1.308	1.409	t=0.3801, df=45	0.7056	ns	-3.131	2.137
			ILs-XJ5-Ho	1.541	1.393	t=0.07616, df=45	0.9396	ns	-3.222	2.987
Supplementary Figure S1D		Spike number per plant data analysis by two-tailed Student's t-tests
		Genotype	Genotype	Standard error	F	t, df	P-value	P-value summary	95% confidence interval
									The lower limit	The upper limit
		Shi4185	ILs-XJ5-He	1.086	1.113	t=0.4718, df=47	0.6393	ns	-1.672	2.697
			ILs-XJ5-Ho	1.022	1.632	t=1.166, df=43	0.25	ns	-3.252	0.8688
Supplementary Figure S1E		Plant height data analysis by two-tailed Student's t-tests
		Genotype	Genotype	Standard error	F	t, df	P-value	P-value summary	95% confidence interval
									The lower limit	The upper limit
		Shi4185	ILs-XJ5-He	1.521	1.156	t=1.818, df=44	0.0758	ns	-5.831	0.2998
			ILs-XJ5-Ho	1.697	1.676	t=1.567, df=48	0.1237	ns	-6.071	0.7531
Supplementary Figure S1F		Grain number per spike data analysis by two-tailed Student's t-tests
		Genotype	Genotype	Standard error	F	t, df	P-value	P-value summary	95% confidence interval
									The lower limit	The upper limit
		Shi4185	ILs-XJ5-He	2.382	1.008	t=0.3007, df=52	0.7648	ns	-4.064	5.497
			ILs-XJ5-Ho	2.304	1.606	t=1.193, df=50	0.2384	ns	-1.879	7.377
Supplementary Figure S1G		Spike number per plant data analysis by two-tailed Student's t-tests
		Genotype	Genotype	Standard error	F	t, df	P-value	P-value summary	95% confidence interval
									The lower limit	The upper limit
		Shi4185	ILs-XJ5-He	2.52	1.344	t=0.9518, df=55	0.3453	ns	-2.652	7.45
			ILs-XJ5-Ho	2.646	1.47	t=0.3992, df=53	0.6913	ns	-4.252	6.365
Supplementary Figure S1H		Plant height data analysis by two-tailed Student's t-tests
		Genotype	Genotype	Standard error	F	t, df	P-value	P-value summary	95% confidence interval
									The lower limit	The upper limit
		Shi4185	ILs-XJ5-He	1.557	2.772	t=1.224, df=55	0.226	ns	-5.025	1.213
			ILs-XJ5-Ho	1.557	2.573	t=0.7681, df=53	0.4458	ns	-4.319	1.927
Supplementary Figure S2D		Thousand-grain weight data analysis by two-tailed Student's t-tests
		Genotype	Genotype	Standard error	F	t, df	P-value	P-value summary	95% confidence interval
									The lower limit	The upper limit
		Shi4185	IL734	0.5029	1.138	t=5.562, df=48	<0.0001	**	1.786	3.808
			IL838	0.482	1.438	t=3.767, df=46	0.0005	**	0.8457	2.786
			IL915	0.442	2.143	t=4.670, df=46	<0.0001	**	1.177	2.959
Supplementary Figure S2E		Grain weight per spike data analysis by two-tailed Student's t-tests
		Genotype	Genotype	Standard error	F	t, df	P-value	P-value summary	95% confidence interval
									The lower limit	The upper limit
		Shi4185	IL734	0.1258	3.425	t=4.163, df=15	0.0008	**	0.2555	0.7916
			IL838	0.1645	6.278	t=3.517, df=14	0.0034	**	0.2258	0.9314
			IL915	0.08199	1.111	t=5.788, df=13	<0.0001	**	0.2974	0.6517
Supplementary Figure S2F		Grain number per spike data analysis by two-tailed Student's t-tests
		Genotype	Genotype	Standard error	F	t, df	P-value	P-value summary	95% confidence interval
									The lower limit	The upper limit
		Shi4185	IL734	1.863	1.239	t=2.093, df=18	0.0508	ns	-0.01484	7.815
			IL838	2.014	1.11	t=2.036, df=18	0.0567	ns	-0.1303	8.33
			IL915	1.937	1.049	t=2.065, df=18	0.0537	ns	-0.07023	8.07
Supplementary Figure S2G		Thousand-grain weight data analysis by two-tailed Student's t-tests
		Genotype	Genotype	Standard error	F	t, df	P-value	P-value summary	95% confidence interval
									The lower limit	The upper limit
		Shi4185	IL734	0.4207	1.815	t=5.785, df=20	<0.0001	**	1.556	3.311
			IL838	0.4349	2.008	t=7.214, df=20	<0.0001	**	2.23	4.044
			IL915	0.3501	1.053	t=2.766, df=20	0.0119	*	0.2382	1.699
Supplementary Figure S2H		Grain weight per spike data analysis by two-tailed Student's t-tests
		Genotype	Genotype	Standard error	F	t, df	P-value	P-value summary	95% confidence interval
									The lower limit	The upper limit
		Shi4185	IL734	0.2758	1.439	t=2.202, df=13	0.0463	*	0.01152	1.203
			IL838	0.2595	2.805	t=2.650, df=13	0.02	*	0.1271	1.248
			IL915	0.2547	3.828	t=2.366, df=13	0.0342	*	0.05239	1.153
Supplementary Figure S2I		Grain number per spike data analysis by two-tailed Student's t-tests
		Genotype	Genotype	Standard error	F	t, df	P-value	P-value summary	95% confidence interval
									The lower limit	The upper limit
		Shi4185	IL734	5.676	1.122	t=1.533, df=13	0.1493	ns	-3.562	20.96
			IL838	5.1	3.505	t=2.059, df=13	0.0601	ns	-0.5169	21.52
			IL915	5.127	3.202	t=2.126, df=13	0.0532	ns	-0.1754	21.98
Supplementary Figure S4B		Plant height data analysis by two-tailed Student's t-tests
		Genotype	Genotype	Standard error	F	t, df	P-value	P-value summary	95% confidence interval
									The lower limit	The upper limit
		Shi4185	ProCHLI-A:CHLI-A #4	0.7996	2.821	t=1.775, df=42	0.0832	ns	-3.033	0.1944
			ProCHLI-A:CHLI-A #5	0.6285	1.39	t=1.935, df=44	0.0594	ns	-0.0504	2.483
Supplementary Figure S4C		Spike number per plant data analysis by two-tailed Student's t-tests
		Genotype	Genotype	Standard error	F	t, df	P-value	P-value summary	95% confidence interval
									The lower limit	The upper limit
		Shi4185	ProCHLI-A:CHLI-A #4	1.546	1.274	t=1.934, df=55	0.0583	ns	-6.087	0.109
			ProCHLI-A:CHLI-A #5	1.9	2.088	t=1.389, df=77	0.1687	ns	-6.422	1.143
Supplementary Figure S4E		Spike length data analysis by two-tailed Student's t-tests
		Genotype	Genotype	Standard error	F	t, df	P-value	P-value summary	95% confidence interval
									The lower limit	The upper limit
		Shi4185	ProCHLI-A:CHLI-A #4	0.2708	1.535	t=1.642, df=77	0.1046	ns	-0.0945	0.9841
			ProCHLI-A:CHLI-A #5	0.2886	4.385	t=0.7792, df=54	0.4393	ns	-0.8036	0.3538
Supplementary Figure S4F		Spikelet number per spike data analysis by two-tailed Student's t-tests
		Genotype	Genotype	Standard error	F	t, df	P-value	P-value summary	95% confidence interval
									The lower limit	The upper limit
		Shi4185	ProCHLI-A:CHLI-A #4	0.5438	2.182	t=1.777, df=82	0.0793	ns	-0.1155	2.048
			ProCHLI-A:CHLI-A #5	0.5964	3.468	t=1.520, df=62	0.1337	ns	-2.098	0.2859
Supplementary Figure S4G		Grain number per spike data analysis by two-tailed Student's t-tests
		Genotype	Genotype	Standard error	F	t, df	P-value	P-value summary	95% confidence interval
									The lower limit	The upper limit
		Shi4185	ProCHLI-A:CHLI-A #4	3.347	1.474	t=0.2171, df=78	0.8287	ns	-5.937	7.391
			ProCHLI-A:CHLI-A #5	3.629	2.574	t=1.720, df=54	0.0911	ns	-13.52	1.033
Supplementary Figure S5A		Plant height data analysis by two-tailed Student's t-tests
		Genotype	Genotype	Standard error	F	t, df	P-value	P-value summary	95% confidence interval
									The lower limit	The upper limit
		Fielder	chli-a #3	2.427	1.939	t=3.236, df=32	0.0028	**	-12.8	-2.91
			chli-a #18	2.215	1.414	t=5.455, df=26	<0.0001	**	-16.63	-7.528
			ProUBI:CHLI-A #1	1.588	2.784	t=2.002, df=23	0.0572	ns	-6.466	0.1056
			ProUBI:CHLI-A #8	2.136	1.169	t=0.9707, df=23	0.3418	ns	-6.492	2.345
Supplementary Figure S5B		Spike number per plant data analysis by two-tailed Student's t-tests
		Genotype	Genotype	Standard error	F	t, df	P-value	P-value summary	95% confidence interval
									The lower limit	The upper limit
		Fielder	chli-a #3	1.536	1.061	t=0.8288, df=30	0.4138	ns	-1.863	4.409
			chli-a #18	1.658	1.04	t=0.03547, df=25	0.972	ns	-3.357	3.474
			ProUBI:CHLI-A #1	1.496	1.507	t=0.7129, df=23	0.4831	ns	-4.162	2.028
			ProUBI:CHLI-A #8	1.324	2.635	t=0.3526, df=23	0.7276	ns	-3.205	2.271
Supplementary Figure S5C		Spike length data analysis by two-tailed Student's t-tests
		Genotype	Genotype	Standard error	F	t, df	P-value	P-value summary	95% confidence interval
									The lower limit	The upper limit
		Fielder	chli-a #3	0.2925	2.663	t=0.1823, df=32	0.8565	ns	-0.5425	0.6492
			chli-a #18	0.2186	1.178	t=0.1169, df=26	0.9078	ns	-0.4237	0.4748
			ProUBI:CHLI-A #1	0.2938	2.45	t=0.06807, df=23	0.9463	ns	-0.6278	0.5878
			ProUBI:CHLI-A #8	0.2215	1.116	t=1.685, df=23	0.1055	ns	-0.08497	0.8316
Supplementary Figure S5D		Spikelet number per spike data analysis by two-tailed Student's t-tests
		Genotype	Genotype	Standard error	F	t, df	P-value	P-value summary	95% confidence interval
									The lower limit	The upper limit
		Fielder	chli-a #3	0.2711	1.067	t=0.7698, df=31	0.4472	ns	-0.7616	0.3442
			chli-a #18	0.3417	1.818	t=0.5203, df=26	0.6072	ns	-0.5245	0.8801
			ProUBI:CHLI-A #1	0.4005	2.591	t=1.831, df=23	0.0801	ns	-1.562	0.09513
			ProUBI:CHLI-A #8	0.2601	1.387	t=0.5127, df=23	0.6131	ns	-0.4046	0.6713
Supplementary Figure S5E		Grain number per spike data analysis by two-tailed Student's t-tests
		Genotype	Genotype	Standard error	F	t, df	P-value	P-value summary	95% confidence interval
									The lower limit	The upper limit
		Fielder	chli-a #3	2.67	1.074	t=0.2817, df=31	0.78	ns	-4.693	6.197
			chli-a #18	2.833	1.11	t=0.5254, df=25	0.6039	ns	-7.322	4.346
			ProUBI:CHLI-A #1	3.028	1.271	t=0.9577, df=23	0.3482	ns	-3.364	9.164
			ProUBI:CHLI-A #8	2.847	1.05	t=1.393, df=23	0.1769	ns	-1.923	9.856
Supplementary Figure S6B		Chlorophyll a content data analysis by two-tailed Student's t-tests
		Genotype	Genotype	Standard error	F	t, df	P-value	P-value summary	95% confidence interval
									The lower limit	The upper limit
		Shi4185	XJ5	0.01459	2.072	t=9.363, df=102	<0.0001	**	0.1077	0.1656
Supplementary Figure S6C		Chlorophyll b content data analysis by two-tailed Student's t-tests
		Genotype	Genotype	Standard error	F	t, df	P-value	P-value summary	95% confidence interval
									The lower limit	The upper limit
		Shi4185	XJ5	0.002727	1.671	t=9.503, df=102	<0.0001	**	0.02051	0.03132
Supplementary Figure S6D		Chlorophyll a+b content data analysis by two-tailed Student's t-tests
		Genotype	Genotype	Standard error	F	t, df	P-value	P-value summary	95% confidence interval
									The lower limit	The upper limit
		Shi4185	XJ5	0.01864	2.001	t=9.388, df=102	0.0016	**	0.138	0.212
Supplementary Figure S6E		Chlorophyll a content data analysis by two-tailed Student's t-tests
		Genotype	Genotype	Standard error	F	t, df	P-value	P-value summary	95% confidence interval
									The lower limit	The upper limit
		Shi4185	ProCHLI-A:CHLI-A #4	0.07486	1.403	t=4.628, df=31	<0.0001	**	0.1938	0.4992
			ProCHLI-A:CHLI-A #5	0.06812	1.562	t=5.397, df=34	<0.0001	**	0.2292	0.506
Supplementary Figure S6F		Chlorophyll b content data analysis by two-tailed Student's t-tests
		Genotype	Genotype	Standard error	F	t, df	P-value	P-value summary	95% confidence interval
									The lower limit	The upper limit
		Shi4185	ProCHLI-A:CHLI-A #4	0.01924	1.078	t=4.874, df=31	<0.0001	**	0.05453	0.133
			ProCHLI-A:CHLI-A #5	0.01773	1.142	t=5.623, df=34	<0.0001	**	0.06369	0.1358
Supplementary Figure S6G		Chlorophyll a+b content data analysis by two-tailed Student's t-tests
		Genotype	Genotype	Standard error	F	t, df	P-value	P-value summary	95% confidence interval
									The lower limit	The upper limit
		Shi4185	ProCHLI-A:CHLI-A #4	0.1006	1.343	t=4.670, df=31	<0.0001	**	0.2646	0.675
			ProCHLI-A:CHLI-A #5	0.09171	1.483	t=5.437, df=34	<0.0001	**	0.3123	0.685
Supplementary Figure S6H		Chlorophyll a content data analysis by two-tailed Student's t-tests
		Genotype	Genotype	Standard error	F	t, df	P-value	P-value summary	95% confidence interval
									The lower limit	The upper limit
		Shi4185	IL734	0.06057	2.626	t=6.053, df=71	<0.0001	**	0.2459	0.4874
			IL838	0.04545	1.196	t=10.65, df=70	<0.0001	**	0.3932	0.5745
			IL915	0.04281	1.718	t=5.926, df=70	<0.0001	**	0.1683	0.3391
Supplementary Figure S6I		Chlorophyll b content data analysis by two-tailed Student's t-tests
		Genotype	Genotype	Standard error	F	t, df	P-value	P-value summary	95% confidence interval
									The lower limit	The upper limit
		Shi4185	IL734	0.01744	2.965	t=6.268, df=71	<0.0001	**	0.07452	0.1441
			IL838	0.01315	1.051	t=10.88, df=70	<0.0001	**	0.1168	0.1692
			IL915	0.0.01208	1.503	t=5.976, df=70	<0.0001	**	0.04808	0.09625
Supplementary Figure S6J		Chlorophyll a+b content data analysis by two-tailed Student's t-tests
		Genotype	Genotype	Standard error	F	t, df	P-value	P-value summary	95% confidence interval
									The lower limit	The upper limit
		Shi4185	IL734	0.08293	2.676	t=6.090, df=71	<0.0001	**	0.3397	0.6704
			IL838	0.06228	1.153	t=10.69, df=70	<0.0001	**	0.5413	0.7898
			IL915	0.05844	1.681	t=5.935, df=70	<0.0001	**	0.2303	0.4634
Supplementary Figure S7A		Chlorophyll a content data analysis by two-tailed Student's t-tests
		Genotype	Genotype	Standard error	F	t, df	P-value	P-value summary	95% confidence interval
									The lower limit	The upper limit
		Shi4185	ProCHLI-A:CHLI-A #4	0.03203	1.152	t=2.362, df=95	0.0202	*	0.01207	0.1393
			ProCHLI-A:CHLI-A #5	0.03011	1.023	t=3.092, df=99	0.0026	**	0.03335	0.1529
Supplementary Figure S7B		Chlorophyll b content data analysis by two-tailed Student's t-tests
		Genotype	Genotype	Standard error	F	t, df	P-value	P-value summary	95% confidence interval
									The lower limit	The upper limit
		Shi4185	ProCHLI-A:CHLI-A #4	0.01017	1.213	t=2.358, df=95	0.0204	*	0.003793	0.04417
			ProCHLI-A:CHLI-A #5	0.00953	1.019	t=3.085, df=99	0.0026	**	0.01049	0.04831
Supplementary Figure S7C		Chlorophyll a content data analysis by two-tailed Student's t-tests
		Genotype	Genotype	Standard error	F	t, df	P-value	P-value summary	95% confidence interval
									The lower limit	The upper limit
		Fielder	chli-a #3	0.03425	6.165	t=17.24, df=90	<0.0001	**	-0.6585	-0.5224
			chli-a #18	0.02137	1.837	t=32.44, df=91	<0.0001	**	-0.7357	-0.6508
			ProUBI:CHLI-A #1	0.01752	1.078	t=2.085, df=91	0.0399	*	0.001729	0.07134
			ProUBI:CHLI-A #8	0.02065	1.671	t=2.806, df=92	0.0061	**	0.01693	0.09894
Supplementary Figure S7D		Chlorophyll b content data analysis by two-tailed Student's t-tests
		Genotype	Genotype	Standard error	F	t, df	P-value	P-value summary	95% confidence interval
									The lower limit	The upper limit
		Fielder	chli-a #3	0.007313	3.912	t=18.65, df=90	<0.0001	**	-0.1509	-0.1219
			chli-a #18	0.004626	1.012	t=34.27, df=91	<0.0001	**	-0.1678	-0.1494
			ProUBI:CHLI-A #1	0.004596	1.013	t=2.088, df=91	0.0396	*	0.000466	0.01873
			ProUBI:CHLI-A #8	0.01552	1.774	t=2.854, df=92	0.0053	**	0.004719	0.02632
Supplementary Figure S7E		Chlorophyll a content data analysis by two-tailed Student's t-tests
		Genotype	Genotype	Standard error	F	t, df	P-value	P-value summary	95% confidence interval
									The lower limit	The upper limit
		Fielder	chli-a #3	0.1629	3.344	t=2.510, df=10	0.0309	*	-0.7718	-0.04589
			chli-a #18	0.148	2.979	t=3.805, df=15	0.0017	**	-0.8784	-0.2476
			ProUBI:CHLI-A #1	0.08745	3.969	t=2.678, df=10	0.0232	*	0.03935	0.4291
			ProUBI:CHLI-A #8	0.09143	2.714	t=2.680, df=10	0.0231	*	0.04134	0.4488
Supplementary Figure S7F		Chlorophyll b content data analysis by two-tailed Student's t-tests
		Genotype	Genotype	Standard error	F	t, df	P-value	P-value summary	95% confidence interval
									The lower limit	The upper limit
		Fielder	chli-a #3	0.03448	2.435	t=2.587, df=10	0.0271	*	-0.166	-0.01238
			chli-a #18	0.0285	1.777	t=4.197, df=15	0.0008	**	-0.1803	-0.05886
			ProUBI:CHLI-A #1	0.02139	3.108	t=2.775, df=10	0.0196	*	0.01169	0.107
			ProUBI:CHLI-A #8	0.02253	2.139	t=2.769, df=10	0.0198	*	0.0122	0.1126
Supplementary Figure S7G		Chlorophyll a+b content data analysis by two-tailed Student's t-tests
		Genotype	Genotype	Standard error	F	t, df	P-value	P-value summary	95% confidence interval
									The lower limit	The upper limit
		Fielder	chli-a #3	0.2121	3.174	t=2.523, df=10	0.0302	*	-1.008	-0.0625
			chli-a #18	0.1893	2.727	t=3.873, df=15	0.0015	**	-1.137	-0.3297
			ProUBI:CHLI-A #1	0.1166	3.814	t=2.694, df=10	0.0225	*	0.05436	0.5742
			ProUBI:CHLI-A #8	0.1221	2.611	t=2.695, df=10	0.0225	*	0.05704	0.6012
Supplementary Figure S8B		Glume length data analysis by two-tailed Student's t-tests
		Genotype	Genotype	Standard error	F	t, df	P-value	P-value summary	95% confidence interval
									The lower limit	The upper limit
		Shi4185	ProCHLI-A:CHLI-A #4	0.01604	1.642	t=6.699, df=42	<0.0001	**	0.07508	0.1398
			ProCHLI-A:CHLI-A #5	0.01349	1.754	t=8.363, df=37	<0.0001	**	0.08546	0.1401
Supplementary Figure S8C		Glume width data analysis by two-tailed Student's t-tests
		Genotype	Genotype	Standard error	F	t, df	P-value	P-value summary	95% confidence interval
									The lower limit	The upper limit
		Shi4185	ProCHLI-A:CHLI-A #4	0.01192	1.456	t=2.715, df=42	0.0096	**	0.008304	0.05642
			ProCHLI-A:CHLI-A #5	0.0159	1.713	t=3.427, df=37	0.0015	**	0.02227	0.08672
Supplementary Figure S8D		Glume area data analysis by two-tailed Student's t-tests
		Genotype	Genotype	Standard error	F	t, df	P-value	P-value summary	95% confidence interval
									The lower limit	The upper limit
		Shi4185	ProCHLI-A:CHLI-A #4	0.01163	1.334	t=6.237, df=42	<0.0001	**	0.04909	0.09604
			ProCHLI-A:CHLI-A #5	0.06812	1.562	t=5.397, df=34	<0.0001	**	0.2292	0.506
Supplementary Figure S8F		Lemma length data analysis by two-tailed Student's t-tests
		Genotype	Genotype	Standard error	F	t, df	P-value	P-value summary	95% confidence interval
									The lower limit	The upper limit
		Shi4185	ProCHLI-A:CHLI-A #4	0.02421	1.912	t=1.419, df=22	0.1699	ns	-0.01586	0.08457
			ProCHLI-A:CHLI-A #5	0.02226	3.91	t=1.282, df=22	0.2131	ns	-0.01762	0.0747
Supplementary Figure S8G		Lemma width data analysis by two-tailed Student's t-tests
		Genotype	Genotype	Standard error	F	t, df	P-value	P-value summary	95% confidence interval
									The lower limit	The upper limit
		Shi4185	ProCHLI-A:CHLI-A #4	0.0142	3.636	t=4.883, df=22	<0.0001	**	0.04013	0.09937
			ProCHLI-A:CHLI-A #5	0.0142	3.587	t=7.026, df=22	<0.0001	**	0.07037	0.1293
Supplementary Figure S8H		Lemma area data analysis by two-tailed Student's t-tests
		Genotype	Genotype	Standard error	F	t, df	P-value	P-value summary	95% confidence interval
									The lower limit	The upper limit
		Shi4185	ProCHLI-A:CHLI-A #4	0.0199	3.011	t=4.235, df=22	0.0003	**	0.043	0.1255
			ProCHLI-A:CHLI-A #5	0.0187	2.519	t=5.929, df=22	<0.0001	**	0.0721	0.1497
Supplementary Figure S8J		Palea length data analysis by two-tailed Student's t-tests
		Genotype	Genotype	Standard error	F	t, df	P-value	P-value summary	95% confidence interval
									The lower limit	The upper limit
		Shi4185	ProCHLI-A:CHLI-A #4	0.04149	1.514	t=2.651, df=16	0.0174	*	0.02205	0.198
			ProCHLI-A:CHLI-A #5	0.0908	2.2	t=2.599, df=15	0.0201	**	0.01828	0.1849
Supplementary Figure S8K		Palea width data analysis by two-tailed Student's t-tests
		Genotype	Genotype	Standard error	F	t, df	P-value	P-value summary	95% confidence interval
									The lower limit	The upper limit
		Shi4185	ProCHLI-A:CHLI-A #4	0.01854	4.649	t=3.106, df=15	0.0072	**	0.01807	0.09713
			ProCHLI-A:CHLI-A #5	0.01636	3.472	t=4.437, df=15	0.0005	**	0.03772	0.1075
Supplementary Figure S8L		Palea area data analysis by two-tailed Student's t-tests
		Genotype	Genotype	Standard error	F	t, df	P-value	P-value summary	95% confidence interval
									The lower limit	The upper limit
		Shi4185	ProCHLI-A:CHLI-A #4	0.0278	2.709	t=4.628, df=31	t=3.066, df=160.0074	**	0.02635	0.1445
			ProCHLI-A:CHLI-A #5	0.0293	3.017	t=2.983, df=15	0.0093	**	0.02501	0.1501
Supplementary Figure S9A	Gene expression data analysis by two-tailed Student's t-tests
	Gene	Genotype	Genotype	Standard error	F	t, df	P-value	P-value summary	95% confidence interval
									The lower limit	The upper limit
	TaLHCB1-A	Shi4185	ProCHLI-A:CHLI-A #4	1.285	15.48	t=3.230, df=4	0.032	*	0.5836	7.722
			ProCHLI-A:CHLI-A #5	1.977	37.99	t=3.247, df=4	0.0315	*	0.9295	11.91
Supplementary Figure S9B	Gene expression data analysis by two-tailed Student's t-tests
	Gene	Genotype	Genotype	Standard error	F	t, df	P-value	P-value summary	95% confidence interval
									The lower limit	The upper limit
	TaLHCB1-B	Shi4185	ProCHLI-A:CHLI-A #4	0.6765	5.765	t=4.292, df=4	0.0127	*	1.025	4.781
			ProCHLI-A:CHLI-A #5	3.183	148.8	t=4.210, df=4	0.0136	*	4.563	22.24
Supplementary Figure S9C	Gene expression data analysis by two-tailed Student's t-tests
	Gene	Genotype	Genotype	Standard error	F	t, df	P-value	P-value summary	95% confidence interval
									The lower limit	The upper limit
	TaPEPC-A	Shi4185	ProCHLI-A:CHLI-A #4	0.5137	14.13	t=4.006, df=4	0.0161	*	0.6316	3.484
			ProCHLI-A:CHLI-A #5	0.1444	5.108	t=7.355, df=4	0.0018	**	0.6613	1.463
Supplementary Figure S9D	Gene expression data analysis by two-tailed Student's t-tests
	Gene	Genotype	Genotype	Standard error	F	t, df	P-value	P-value summary	95% confidence interval
									The lower limit	The upper limit
	TaPEPC-D	Shi4185	ProCHLI-A:CHLI-A #4	0.1992	13.4	t=3.486, df=4	0.0252	*	0.1414	1.248
			ProCHLI-A:CHLI-A #5	0.06344	2.174	t=10.72, df=4	0.0004	**	0.5038	0.8561
Supplementary Figure S9E	Gene expression data analysis by two-tailed Student's t-tests
	Gene	Genotype	Genotype	Standard error	F	t, df	P-value	P-value summary	95% confidence interval
									The lower limit	The upper limit
	TaRBCS-A	Shi4185	ProCHLI-A:CHLI-A #4	0.5774	9.447	t=5.830, df=4	0.0043	**	1.763	4.969
			ProCHLI-A:CHLI-A #5	0.4048	4.134	t=2.961, df=4	0.0415	*	0.07457	2.322
Supplementary Figure S9F	Gene expression data analysis by two-tailed Student's t-tests
	Gene	Genotype	Genotype	Standard error	F	t, df	P-value	P-value summary	95% confidence interval
									The lower limit	The upper limit
	TaRBCS-B	Shi4185	ProCHLI-A:CHLI-A #4	1.303	12.04	t=4.186, df=4	0.0139	*	1.836	9.07
			ProCHLI-A:CHLI-A #5	0.7068	2.839	t=2.922, df=4	0.0431	*	0.103	4.028
Supplementary Figure S9G	Gene expression data analysis by two-tailed Student's t-tests
	Gene	Genotype	Genotype	Standard error	F	t, df	P-value	P-value summary	95% confidence interval
									The lower limit	The upper limit
	TaRBCS-D	Shi4185	ProCHLI-A:CHLI-A #4	0.3955	31.1	t=7.041, df=4	0.0021	**	1.686	3.883
			ProCHLI-A:CHLI-A #5	0.3824	29.01	t=3.135, df=4	0.035	*	0.1373	2.261
Supplementary Figure S10A	Gene expression data analysis by two-tailed Student's t-tests
	Gene	Genotype	Genotype	Standard error	F	t, df	P-value	P-value summary	95% confidence interval
									The lower limit	The upper limit
	TaLHCB1-A	Fielder	chli-a #3	0.2324	5.598	t=2.866, df=4	0.0457	*	-1.311	-0.02076
			chli-a #18	0.2302	9.401	t=2.879, df=4	0.0451	*	-1.302	-0.02355
			ProUBI:CHLI-A #1	0.8379	136.8	t=5.611, df=4	0.005	**	2.375	7.028
			ProUBI:CHLI-A #8	0.3889	28.68	t=3.621, df=4	0.0223	*	0.3287	2.488
Supplementary Figure S10B	Gene expression data analysis by two-tailed Student's t-tests
	Gene	Genotype	Genotype	Standard error	F	t, df	P-value	P-value summary	95% confidence interval
									The lower limit	The upper limit
	TaLHCB1-B	Fielder	chli-a #3	0.3054	23084	t=2.691, df=4	0.046	*	-1.669	0.02614
			chli-a #18	0.3061	205.9	t=2.779, df=4	0.0499	*	-1.7	-0.0007117
			ProUBI:CHLI-A #1	3.81	154.7	t=2.929, df=4	0.0429	*	0.5815	21.74
			ProUBI:CHLI-A #8	3.136	104.5	t=3.525, df=4	0.0243	*	2.347	19.76
Supplementary Figure S10C	Gene expression data analysis by two-tailed Student's t-tests
	Gene	Genotype	Genotype	Standard error	F	t, df	P-value	P-value summary	95% confidence interval
									The lower limit	The upper limit
	TaPEPC-A	Fielder	chli-a #3	0.203	7.269	t=2.272, df=4	0.0856	ns	-1.025	0.1024
			chli-a #18	0.1948	21.21	t=3.884, df=4	0.0178	*	-1.297	-0.2158
			ProUBI:CHLI-A #1	1.24	41.42	t=4.931, df=4	0.0079	**	2.671	9.554
			ProUBI:CHLI-A #8	0.5092	6.158	t=4.821, df=4	0.0085	**	1.041	3.869
Supplementary Figure S10D	Gene expression data analysis by two-tailed Student's t-tests
	Gene	Genotype	Genotype	Standard error	F	t, df	P-value	P-value summary	95% confidence interval
									The lower limit	The upper limit
	TaPEPC-D	Fielder	chli-a #3	0.1422	5.759	t=3.209, df=4	0.0326	*	-0.8512	-0.06146
			chli-a #18	0.187	10.68	t=2.899, df=4	0.0441	*	-1.061	-0.02297
			ProUBI:CHLI-A #1	0.4882	78.66	t=6.779, df=4	0.0025	**	1.954	4.665
			ProUBI:CHLI-A #8	0.7866	205.7	t=4.015, df=4	0.0159	*	0.9745	5.342
Supplementary Figure S10E	Gene expression data analysis by two-tailed Student's t-tests
	Gene	Genotype	Genotype	Standard error	F	t, df	P-value	P-value summary	95% confidence interval
									The lower limit	The upper limit
	TaRBCS-A	Fielder	chli-a #3	0.1975	1.465	t=4.051, df=4	0.0155	*	-1.349	-0.2518
			chli-a #18	0.1952	1.551	t=2.999, df=4	0.04	*	-1.127	-0.04339
			ProUBI:CHLI-A #1	0.6062	14.85	t=8.070, df=4	0.0013	**	3.208	6.574
			ProUBI:CHLI-A #8	0.3893	5.536	t=8.029, df=4	0.0013	**	2.045	4.206
Supplementary Figure S10F	Gene expression data analysis by two-tailed Student's t-tests
	Gene	Genotype	Genotype	Standard error	F	t, df	P-value	P-value summary	95% confidence interval
									The lower limit	The upper limit
	TaRBCS-B	Fielder	chli-a #3	0.1709	1.296	t=3.104, df=4	0.0361	*	-1.005	-0.05599
			chli-a #18	0.1583	1.031	t=4.025, df=4	0.0158	*	-1.077	-0.1976
			ProUBI:CHLI-A #1	0.9011	62.84	t=4.464, df=4	0.0111	*	1.521	6.524
			ProUBI:CHLI-A #8	0.8128	50.95	t=4.081, df=4	0.0151	*	1.06	5.574
Supplementary Figure S10G	Gene expression data analysis by two-tailed Student's t-tests
	Gene	Genotype	Genotype	Standard error	F	t, df	P-value	P-value summary	95% confidence interval
									The lower limit	The upper limit
	TaRBCS-D	Fielder	chli-a #3	0.2376	21.73	t=3.129, df=4	0.0352	*	-1.403	-0.08384
			chli-a #18	0.2428	10.82	t=3.099, df=4	0.0363	*	-1.426	-0.07829
			ProUBI:CHLI-A #1	0.9596	16.07	t=4.479, df=4	0.011	*	1.634	6.962
			ProUBI:CHLI-A #8	0.8062	11.05	t=6.444, df=4	0.003	**	2.957	7.433
Supplementary Figure S11A	Thousand-grain weight data analysis by two-tailed Student's t-tests
	Sowing density	Genotype	Genotype	Standard error	F	t, df	P-value	P-value summary	95% confidence interval
									The lower limit	The upper limit
	Low	Shi4185	ProCHLI-A:CHLI-A #4	1.454	1.856	t=2.311, df=18	0.0329	*	0.3058	6.414
			ProCHLI-A:CHLI-A #5	1.338	3.283	t=2.168, df=18	0.0438	*	0.08929	5.713
	High	Shi4185	ProCHLI-A:CHLI-A #4	1.265	1.383	t=2.938, df=18	0.0088	**	1.06	6.375
			ProCHLI-A:CHLI-A #5	1.38	1.052	t=2.527, df=18	0.0211	*	0.5882	6.388
Supplementary Figure S11B	Grain number per spike data analysis by two-tailed Student's t-tests
	Sowing density	Genotype	Genotype	Standard error	F	t, df	P-value	P-value summary	95% confidence interval
									The lower limit	The upper limit
	Low	Shi4185	ProCHLI-A:CHLI-A #4	5.078	1.426	t=0.01969, df=18	0.9845	ns	-10.77	10.57
			ProCHLI-A:CHLI-A #5	4.416	1.197	t=0.09057, df=18	0.9288	ns	-8.878	9.678
	High	Shi4185	ProCHLI-A:CHLI-A #4	4.609	1.483	t=0.1519, df=18	0.881	ns	-10.38	8.984
			ProCHLI-A:CHLI-A #5	3.919	4.751	t=0.02551, df=18	0.9799	ns	-8.334	8.134
Supplementary Figure S11C	Spike number per unit area data analysis by two-tailed Student's t-tests
	Sowing density	Genotype	Genotype	Standard error	F	t, df	P-value	P-value summary	95% confidence interval
									The lower limit	The upper limit
	Low	Shi4185	ProCHLI-A:CHLI-A #4	7.532	1.087	t=0.3585, df=18	0.7241	ns	-13.12	18.52
			ProCHLI-A:CHLI-A #5	7.748	1.032	t=0.3485, df=18	0.7315	ns	-13.58	18.98
	High	Shi4185	ProCHLI-A:CHLI-A #4	6.045	2.876	t=0.4632, df=18	0.6488	ns	-15.5	9.9
			ProCHLI-A:CHLI-A #5	8.483	1.654	t=0.07073, df=18	0.9444	ns	-18.42	17.22
Supplementary Figure S11D	Thousand-grain weight data analysis by two-tailed Student's t-tests
	Sowing density	Genotype	Genotype	Standard error	F	t, df	P-value	P-value summary	95% confidence interval
									The lower limit	The upper limit
	Low	Fielder	chli-a #18	0.9709	1.804	t=2.190, df=18	0.042	*	-4.166	-0.08626
			ProUBI:CHLI-A #8	0.9391	1.623	t=2.294, df=18	0.0341	*	0.1811	4.127
	High	Fielder	chli-a #18	1.187	2.363	t=2.235, df=18	0.0383	*	-5.147	-0.1595
			ProUBI:CHLI-A #8	1.103	1.902	t=2.370, df=18	0.0292	*	0.2966	4.929
Supplementary Figure S11E	Grain number per spike data analysis by two-tailed Student's t-tests
	Sowing density	Genotype	Genotype	Standard error	F	t, df	P-value	P-value summary	95% confidence interval
									The lower limit	The upper limit
	Low	Fielder	chli-a #18	2.177	3.517	t=0.2757, df=18	0.786	ns	-3.973	5.173
			ProUBI:CHLI-A #8	1.308	1.584	t=0.3058, df=18	0.7633	ns	-2.348	3.148
	High	Fielder	chli-a #18	1.918	2.674	t=0.2086, df=18	0.8371	ns	-4.429	3.629
			ProUBI:CHLI-A #8	1.78	2.163	t=0.1124, df=18	0.9118	ns	-3.939	3.539
Supplementary Figure S11F	Spike number per unit area data analysis by two-tailed Student's t-tests
	Sowing density	Genotype	Genotype	Standard error	F	t, df	P-value	P-value summary	95% confidence interval
									The lower limit	The upper limit
	Low	Fielder	chli-a #18	9.126	1.071	t=0.2082, df=18	0.8374	ns	-21.07	17.27
			ProUBI:CHLI-A #8	8.139	1.545	t=0.4669, df=18	0.6462	ns	-20.9	13.3
	High	Fielder	chli-a #18	8.501	4.051	t=0.4000, df=18	0.6939	ns	-14.46	21.26
			ProUBI:CHLI-A #8	7.514	2.947	t=0.06654, df=18	0.9477	ns	-16.29	15.29
