# Supplementary material for: Natural variation in CHELATASE SUBUNIT I-A increases grain weight and enhances wheat yield
Source: Plant Cell. 2025 Aug 30;37(9):koaf212. doi: 10.1093/plcell/koaf212 (PMC12419692; doi:10.1093/plcell/koaf212)
Supplement: koaf212_Supplementary_Data [file koaf212_supplementary_data.zip › Supplementary Table S1.xlsx]

## Sheet: Supplementary Table S1
Supplementary Table S1 Calculation of the high-quality SNPs used for association analysis in this study.
Chromosome	Reference genome length (bp)	SNP number
1A	598660471	7230
2A	787782082	9478
3A	754128162	4530
4A	754227511	2210
5A	713360525	6659
6A	622669697	6677
7A	744491536	7053
1B	700547350	4156
2B	812755788	10287
3B	851934019	15636
4B	673810255	3955
5B	714805278	5673
6B	731188232	5593
7B	764081788	11666
1D	498638509	80
2D	656544405	274
3D	619618552	180
4D	518332611	84
5D	569951140	144
6D	495380293	154
7D	994504171	176
Total		101895
