# Supplementary material for: Natural variation in CHELATASE SUBUNIT I-A increases grain weight and enhances wheat yield
Source: Plant Cell. 2025 Aug 30;37(9):koaf212. doi: 10.1093/plcell/koaf212 (PMC12419692; doi:10.1093/plcell/koaf212)
Supplement: koaf212_Supplementary_Data [file koaf212_supplementary_data.zip › Supplementary Table S2.xlsx]

## Sheet: Sheet1
Supplementary Talbe S2 Detection of copy umber variation of CHLI-A gene in ProCHLI-A:CHLI-A transgenic lines by real-time PCR.
Genotype	TaSSII-D1 (Copies/μL)	CHLI-A (Copies/μL)	Copy number variation of CHLI-A
Shi4185	680.93±93.09	0	0
ProCHLI-A:CHLI-A #4	690.76±37.21	1237.28±117.77	1.79±0.19
ProCHLI-A:CHLI-A #5	674.31±104.99	1189.37±140.70	1.78±0.15
