# Supplementary material for: Natural variation in CHELATASE SUBUNIT I-A increases grain weight and enhances wheat yield
Source: Plant Cell. 2025 Aug 30;37(9):koaf212. doi: 10.1093/plcell/koaf212 (PMC12419692; doi:10.1093/plcell/koaf212)
Supplement: koaf212_Supplementary_Data [file koaf212_supplementary_data.zip › Supplementary Table S3.xlsx]

## Sheet: Supplementary Table S2
Supplementary Table S3 Primers used in this study.
Abbreviation	Primer sequence (5'-3')	Descriptions
CHLI-A_gOEF	CTAGAAGCTTGCCCTTCTGGCTTAATGTGGT	Amplifying the genomic sequence of CHLI-A for constructing the pMOA36-ProCHLI-A:CHLI-A complementary plasmid. Underlines indicate the restiction sites.
CHLI-A_gOER	ATGCGGATCCAGCCTCCAAGGCAAAACTGA
CHLI-A_OEF	TTCTGCAGGTCGACTCTAGAGATGGCCATGGCCTCCCCGTTC	Amplifying the coding region of CHLI-A for constructing the p201-ProUBI:CHLI-A overexpression plasmid. Underlines indicate the homologous recombination arm.
CHLI-A_OER	CGAGCTCGGTACCCGGGGATCCTAGCCAAAGACTTCATAAAAC
480500F	TTGATGGGTGGGGTATCGTTC	Gene specific primer for TraesCS7A02G480500
480500R	GCTTGCCTAAGGTGTTGCTG
480600F	GGCTGGCAAAGTACCAAGGA	Gene specific primer for TraesCS7A02G480600
480600R	GAGGTCTGACGCTAAGATGCT
480800F	CAAGTTCTACCACCTTGTGGGG	Gene specific primer for TraesCS7A02G480800
480800R	CACGGAGTACAGACAGAGCAA
480900F	GTAGTTCGTGTGCATCGGGG	Gene specific primer for TraesCS7A02G480900
480900R	ATGTGTCCATGGGAGGGGAA
CHLI-AF	GCGTTGGCTGCCCTAAAG	Gene specific primer of CHLI-A for gene detection, real-time PCR and copy number detection in ProCHLI-A:CHLI-A lines
CHLI-AR	TCTGCCTTACATTGTGACAGAG
CHLI-BF	GATACTGTATGTGGACGAGGTT	Gene specific primer of CHLI-B for real-time RT PCR
CHLI-BR	TCGACCTGCTCCCGGACCTT
CHLI-DF	GGCGTCTGGGTGGAACAC	Gene specific primer of CHLI-D for real-time RT PCR
CHLI-DR	CACAGAGCCCAGGTTGCT
TaLHCB1-AF	TCTACCTCGGCCCGCTCTCT	Gene specific primer of TaLHCB1-A for real-time RT PCR
TaLHCB1-AR	AGCTCGGCAAACGCCTCTGGA
TaLHCB1-DF	AACGCGTGCTCTACCTCTCC	Gene specific primer of TaLHCB1-D for real-time RT PCR
TaLHCB1-DR	GGCAAGGATGCTCTGAGCATGA
TaPEPC-AF	TGAGCTTTCTATGTGGCGCT	Gene specific primer of TaPEPC-A for real-time RT PCR
TaPEPC-AR	TCGGACAACAACCACTCCTG
TaPEPC-DF	ATCCGCAGGACACCTCCCACTCCC	Gene specific primer of TaPEPC-D for real-time RT PCR
TaPEPC-DR	GCTCAAGAGGCTCGAGAAACATCTCA
TaRBCS-AF	ATGGCTTCTTCCGCCACCACCGC	Gene specific primer of TaRBCS-A for real-time RT PCR
TaRBCS-AR	GTCCAGTATCGACCGTCATAA
TaRBCS-BF	AAGTCGACCGCCGGCCTCCCA	Gene specific primer of TaRBCS-B for real-time RT PCR
TaRBCS-BR	CGATGACGCGGACATAGGCG
TaRBCS-DF	AGGGGCTCAAGTCGACCGCG	Gene specific primer of TaRBCS-D for real-time RT PCR
TaRBCS-DR	GTGCAACCGAACATAGGCAGT
ACTIN-F	ACCTTCAGTTGCCCAGCAAT	Gene specific primer of ACTIN for real-time PCR
ACTIN-R	CAGAGTCGAGCACAATACCAGTTG
TaSSII-DF	CACCATCAGTGAAGGAATGAATG	Gene specific primer of TaSSII-D for gene copy detection
TaSSII-DR	ATAAATACACACACGGGCGC
